# Supplementary material for: Associations between depression, anxiety, stress, hopelessness, subjective well-being, coping styles and suicide in Chinese university students
Source: PLoS One. 2019 Jul 1;14(7):e0217372. doi: 10.1371/journal.pone.0217372 (PMC6602174; doi:10.1371/journal.pone.0217372)
Supplement: S1 Data — (XLSX) [file pone.0217372.s001.xlsx]

## Sheet: Data
NUMBER	GRADE	GENDER	ETHNICITY	AGE	SBQ_1	SBQ_2	SBQ_3	SBQ_4	BHS_1	BHS_2	BHS_3	BHS_4	BHS_5	BHS_6	BHS_7	BHS_8	BHS_9	BHS_10	BHS_11	BHS_12	BHS_13	BHS_14	BHS_15	BHS_16	BHS_17	BHS_18	BHS_19	BHS_20	OTH_1	OTH_2	OTH_3	OTH_4	OTH_5	OTH_6	OTH_7	OTH_8	OTH_9	OTH_10	OTH_11	OTH_12	MLQ_1	MLQ_2	MLQ_3	MLQ_4	MLQ_5	MLQ_6	MLQ_7	MLQ_8	MLQ_9
311121001	2015	2	1	20	2	2	1	2	1	4	1	4	3	1	5	2	2	4	4	4	1	4	1	5	4	3	2	5	4	2	5	5	5	5	5	5	3	5	5	5	7	7	7	7	7	7	7	7	1
311121002	2015	2	1	18	3	1	1	3	2	3	2	4	5	1	5	1	1	1	3	1	1	5	1	5	5	1	1	5	5	5	5	5	5	5	5	5	5	5	5	5	7	6	7	7	7	7	7	7	1
311121003	2015	2	2	20	2	1	1	2	1	4	1	3	4	1	5	2	3	2	4	4	2	4	2	2	2	2	2	3	4	5	5	5	4	4	4	4	4	3	3	5	4	5	5	5	5	6	6	5	2
311121004	2015	1	1	19	1	1	1	1	1	1	2	1	1	1	4	2	4	3	4	4	2	4	2	4	4	4	3	4	5	4	5	5	5	5	4	5	5	5	5	5	6	6	6	6	6	6	6	6	1
311121005	2015	1	1	19	2	1	1	3	3	3	3	4	3	3	3	3	2	2	3	1	4	3	3	3	4	3	2	2	3	5	4	3	3	3	3	4	3	3	3	5	4	4	4	4	5	3	3	3	6
311121006	2015	1	1	19	2	1	1	3	1	2	3	1	3	1	3	1	3	1	3	3	1	3	1	3	1	3	2	1	2	1	2	3	4	4	4	3	2	3	4	5	6	5	5	4	5	4	5	3	5
311121007	2015	2	1	20	1	1	1	2	2	2	2	4	2	1	4	2	4	2	4	4	2	4	2	4	4	4	2	4	4	2	3	4	3	3	3	3	3	3	3	3	6	6	6	4	5	5	5	4	4
311121008	2015	2	1	20	3	2	1	4	2	3	2	2	3	1	3	2	4	2	5	5	2	5	2	4	3	2	2	4	3	4	3	4	3	2	4	3	4	2	2	4	5	5	5	4	5	3	5	5	3
311121009	2015	2	1	19	1	1	1	1	2	4	1	3	1	1	5	3	4	1	5	5	1	5	1	5	5	5	2	5	4	2	4	2	4	3	3	2	2	3	2	2	6	6	6	6	6	6	6	6	2
311121010	2015	2	2	19	1	1	1	1	1	4	2	3	3	2	4	2	3	1	5	4	1	5	1	5	5	4	1	5	4	2	3	4	4	4	4	4	3	3	4	3	6	6	6	5	6	5	6	6	4
311121011	2015	1	1	19	2	3	1	1	1	5	1	2	1	1	5	1	5	1	5	5	1	4	1	5	5	5	2	5	5	4	4	4	5	5	5	4	4	5	5	5	7	6	6	7	6	7	7	5	1
311121012	2015	1	1	20	1	1	1	1	2	5	2	4	2	2	5	2	5	2	5	5	1	5	1	5	5	3	2	5	4	1	4	4	4	5	5	4	2	1	3	3	6	6	5	6	7	5	6	6	4
311121013	2015	1	1	19	1	1	1	1	1	5	1	3	2	1	5	2	4	1	5	5	1	5	1	5	4	4	1	5	5	3	4	4	4	4	4	3	3	4	3	4	6	6	6	5	7	5	6	6	2
311121014	2015	2	1	20	2	3	1	4	2	3	2	4	3	3	4	2	4	4	4	4	2	3	2	4	4	3	3	3	4	4	4	4	4	4	3	3	4	4	4	4	6	6	6	6	6	6	6	6	2
311121015	2015	2	3	19	1	1	1	1	1	3	2	3	2	2	4	2	4	2	3	2	2	2	2	2	3	3	2	3	4	4	4	4	4	4	4	4	4	4	4	4	2	7	7	2	2	7	7	7	7
311121016	2015	2	1	20	2	2	1	1	3	3	3	3	3	3	3	3	3	3	3	3	3	3	3	3	3	3	3	3	3	3	3	3	3	3	3	3	3	3	3	3	2	7	7	2	7	2	7	7	7
311121017	2015	2	1	19	1	1	1	1	3	4	2	4	4	1	5	1	2	4	4	2	2	4	3	4	4	1	3	5	2	4	4	4	3	2	3	2	3	1	3	2	6	5	5	3	5	6	4	5	4
311121018	2015	1	1	19	1	1	1	1	1	5	1	1	5	1	5	1	5	1	5	5	1	5	1	5	5	1	1	5	2	5	2	5	2	2	5	2	5	2	2	5	6	6	6	6	6	6	6	6	6
311121019	2015	1	1	19	1	1	1	1	1	5	1	5	1	1	5	1	5	1	5	5	1	5	1	5	5	5	1	5	4	5	4	5	1	5	5	5	5	1	5	5	7	7	7	7	7	7	7	7	1
311121020	2015	2	3	19	1	1	1	1	1	4	1	5	1	1	5	2	5	1	5	5	1	5	1	5	5	5	1	5	4	3	3	3	3	3	3	3	3	2	3	4	7	7	7	7	7	7	7	7	1
311121021	2015	1	3	21	1	1	1	1	1	5	1	5	1	1	5	1	5	1	5	1	1	1	1	5	5	5	5	5	1	2	1	2	1	1	1	1	1	1	2	1	7	7	7	7	7	7	7	7	1
311121022	2015	1	1	19	1	1	1	1	1	3	2	2	3	1	5	1	3	2	4	4	3	4	1	4	3	4	2	5	5	5	5	5	4	4	5	5	5	4	4	4	2	4	3	5	3	3	2	3	2
311121023	2015	1	1	20	1	1	1	1	2	2	2	2	2	2	3	2	5	3	3	2	3	1	3	4	3	1	3	4	4	3	4	4	4	4	4	4	3	4	4	4	6	6	6	6	6	6	6	6	6
311121024	2015	1	1	19	2	2	2	3	2	2	1	2	2	2	2	2	1	2	1	1	2	2	2	2	2	2	2	2	1	2	1	1	1	1	2	1	1	2	1	2	3	4	3	2	3	4	3	4	4
311121025	2015	1	2	20	1	1	1	1	1	1	1	2	1	1	5	1	5	1	5	5	1	5	1	5	5	4	2	5	1	1	1	1	1	1	1	1	1	1	1	1	5	3	5	5	4	4	3	3	1
311121026	2015	2	1	19	3	3	2	5	2	4	2	4	3	2	4	2	4	2	4	4	3	4	3	4	4	4	3	4	4	3	4	4	4	4	3	3	3	3	4	3	5	5	5	6	6	5	5	5	3
311121027	2015	1	1	19	1	1	1	1	5	3	3	1	5	5	1	5	1	5	1	1	5	1	5	1	1	1	5	1	5	5	3	5	3	5	5	3	5	5	5	5	7	7	7	7	7	7	7	7	1
311121028	2015	1	1	22	3	1	1	5	3	3	2	2	2	4	5	2	2	2	2	2	2	2	2	2	2	2	2	2	3	3	3	3	3	3	3	3	3	3	3	3	3	3	3	3	3	3	3	3	3
311121029	2015	1	1	27	3	1	1	5	3	3	3	3	3	3	3	3	2	2	2	2	2	2	2	2	2	2	2	2	2	2	2	2	3	3	3	3	3	3	3	3	1	1	1	1	1	1	1	1	1
311121030	2015	1	1	18	1	1	1	1	2	3	2	2	4	2	4	2	2	3	1	2	1	2	3	2	1	2	2	3	2	3	3	4	3	3	2	2	3	2	4	3	5	6	6	5	6	5	6	6	5
311121031	2015	2	1	18	2	1	1	2	3	3	3	3	3	3	3	3	3	3	3	3	3	3	3	3	2	2	2	2	3	3	3	3	2	2	4	2	2	1	3	3	3	3	3	1	7	1	6	6	7
311121032	2015	2	3	23	1	1	1	1	3	4	2	3	3	4	3	4	4	4	3	4	1	3	1	4	2	4	2	3	2	2	3	2	4	2	3	2	3	2	3	3	6	3	4	5	6	3	4	5	3
311121033	2015	2	1	19	2	1	1	2	2	4	4	4	4	2	3	2	4	1	4	4	2	4	2	4	3	4	3	4	3	3	4	4	2	3	3	2	4	4	4	4	5	4	4	4	4	4	4	4	4
311121034	2015	1	1	20	2	1	1	3	2	3	2	1	3	2	4	2	2	2	3	4	2	3	3	4	4	2	3	4	3	4	4	3	3	4	4	3	4	2	4	4	6	6	6	4	6	2	6	6	5
311121035	2015	2	1	19	2	1	1	4	1	4	2	3	3	1	5	1	5	3	5	4	1	5	1	5	5	3	2	5	4	2	3	4	4	5	3	4	1	1	5	3	5	7	7	5	7	4	7	7	2
311121036	2015	2	1	19	1	1	1	1	1	3	3	3	4	1	3	1	4	3	3	4	3	4	2	3	4	3	2	4	4	2	4	3	3	4	3	2	3	4	3	4	4	6	6	5	7	4	7	7	7
311121037	2015	2	1	19	2	1	1	1	3	3	3	3	3	3	3	3	3	3	3	3	3	3	3	3	3	3	3	3	4	2	4	3	3	4	4	3	2	3	3	4	5	5	5	5	5	5	5	5	5
311121038	2015	2	1	18	2	1	1	4	2	4	2	4	5	2	3	2	2	3	4	4	1	5	2	5	5	3	2	5	4	3	4	4	4	4	4	4	4	4	4	4	6	6	6	6	6	3	6	6	2
311122001	2015	2	1	20	1	1	1	1	1	5	1	3	3	2	3	2	3	2	3	2	2	3	2	3	3	4	4	3	3	3	3	3	3	3	3	4	3	2	5	3	5	5	5	5	5	5	5	5	5
311122002	2015	2	3	19	2	1	1	1	3	2	3	4	3	2	3	3	3	4	3	3	3	4	3	4	3	3	3	3	2	2	3	3	3	1	2	2	3	3	2	2	6	6	6	6	6	6	6	6	6
311122003	2015	1	1	19	3	2	2	5	3	2	2	3	2	3	2	3	3	2	3	5	4	3	3	3	3	2	3	3	3	3	3	3	3	3	3	3	3	3	3	3	5	5	5	4	5	4	5	4	5
311122004	2015	1	1	21	1	1	1	1	2	2	2	3	2	3	3	3	2	3	2	2	3	3	3	3	3	3	2	3	3	2	3	3	3	3	2	2	2	3	4	3	4	5	3	4	4	4	5	3	5
311122005	2015	1	1	20	1	1	1	1	1	4	2	2	4	2	4	2	4	4	4	4	2	4	3	4	4	4	2	4	2	3	4	4	3	2	4	2	3	2	3	4	4	4	4	4	4	4	4	4	1
311122006	2015	2	1	19	1	1	1	1	2	3	2	3	2	2	4	2	2	3	4	3	2	4	2	2	3	3	2	3	4	5	4	5	4	5	5	3	5	4	4	5	6	6	6	6	6	6	6	6	6
311122007	2015	2	1	18	2	1	1	5	3	4	2	3	3	2	5	2	5	4	5	5	3	4	3	5	3	3	2	5	2	3	2	3	2	2	3	2	3	3	2	3	7	4	4	7	7	7	4	1	1
311122008	2015	1	1	19	2	1	2	1	2	3	3	2	3	2	4	2	3	1	4	4	1	5	1	2	1	2	1	1	5	2	4	3	4	5	5	3	3	2	4	5	5	7	7	7	7	7	7	7	1
311122009	2015	1	2	20	1	1	1	1	1	5	1	5	1	1	5	1	5	1	5	5	5	1	5	5	5	5	1	5	5	3	3	4	5	5	3	3	3	2	4	2	7	7	7	7	7	7	7	7	1
311122010	2015	1	1	20	2	2	1	3	1	3	1	1	1	2	4	2	2	1	3	4	1	4	1	4	4	4	4	4	5	3	4	4	4	5	4	3	2	3	4	4	7	7	7	6	5	7	7	6	5
311122011	2015	2	1	20	2	1	1	1	4	4	5	5	5	5	5	5	5	5	5	5	5	5	5	5	5	5	5	5	3	3	3	3	3	3	3	3	3	3	3	3	6	6	6	6	7	7	7	7	7
311122012	2015	2	3	21	1	1	1	1	2	1	2	1	1	2	2	1	2	2	3	2	2	2	3	3	2	2	3	2	3	3	2	3	4	2	3	4	2	3	3	3	5	6	5	7	7	6	5	6	6
311122013	2015	2	3	18	1	1	1	4	1	4	2	2	2	2	4	2	2	2	4	4	2	4	2	4	4	4	4	4	3	3	3	3	3	3	3	3	3	3	3	3	5	5	5	5	5	5	5	5	5
311122014	2015	1	3	19	1	1	1	1	5	5	5	5	5	5	1	5	1	5	1	1	5	1	5	1	1	1	5	1	5	5	1	5	5	5	5	5	5	1	1	5	7	7	7	4	7	4	7	7	1
311122015	2015	1	1	19	1	1	1	1	2	2	3	2	1	2	2	3	2	3	2	1	2	2	2	1	1	1	2	2	4	4	4	4	5	4	4	4	2	2	3	4	6	6	5	5	6	6	5	5	6
311122016	2015	2	1	19	1	1	1	1	2	3	4	2	3	2	4	2	2	4	2	5	3	2	4	2	3	4	2	4	4	3	4	3	5	4	3	4	5	3	4	5	3	6	3	6	5	7	5	7	2
311122017	2015	1	1	20	1	1	1	1	1	2	2	1	3	2	2	3	2	3	2	3	2	3	2	1	2	1	2	2	5	5	4	5	4	5	5	5	4	5	5	5	3	4	3	3	3	3	3	4	4
311122018	2015	1	1	19	1	1	1	1	1	2	3	2	3	2	3	3	2	1	2	1	3	2	1	2	1	2	1	1	5	4	4	3	4	4	3	2	3	4	3	3	7	6	7	6	5	7	5	6	5
311122019	2015	2	1	20	2	2	1	1	1	3	1	2	2	2	4	2	3	3	3	3	3	3	2	3	2	3	3	3	5	4	5	5	5	5	5	5	4	5	5	5	6	6	6	6	6	6	6	5	5
311122020	2015	2	1	19	2	3	1	2	3	3	3	3	3	3	3	3	3	3	3	3	3	3	3	3	3	3	3	3	3	3	3	3	3	3	3	3	3	3	3	3	3	3	4	4	3	3	4	5	3
311122021	2015	2	1	19	1	1	1	1	2	2	2	2	2	2	2	2	2	2	2	2	2	2	2	2	2	2	2	2	3	3	3	3	3	3	3	3	3	3	3	3	5	5	5	5	5	5	5	5	5
311122022	2015	1	1	20	1	1	1	1	1	4	1	3	3	1	5	1	5	1	3	5	1	5	1	5	5	5	1	5	5	1	5	4	5	5	5	2	1	1	3	3	7	7	7	5	7	5	6	5	1
311122023	2015	1	1	19	2	2	1	2	3	3	3	3	3	3	3	3	3	3	3	3	3	3	3	3	3	3	3	3	2	3	3	2	3	2	2	2	3	2	2	3	5	5	5	5	5	5	5	4	3
311122024	2015	2	1	19	4	1	2	3	3	3	3	4	3	1	3	1	4	3	4	4	2	4	3	3	4	4	2	5	3	3	3	3	4	4	4	3	3	2	2	3	6	6	6	5	5	6	6	6	2
311122025	2015	2	1	19	1	1	1	1	1	4	1	3	3	1	5	1	4	2	2	4	2	3	2	4	3	3	2	4	4	3	3	3	3	3	3	4	3	3	3	3	5	5	5	5	5	5	5	5	1
311122026	2015	2	1	20	1	1	1	1	2	4	1	4	2	1	5	2	3	1	4	4	1	4	1	4	4	4	1	4	4	3	5	5	5	5	5	3	3	3	5	5	7	7	7	6	7	5	6	7	4
311122027	2015	1	1	18	2	2	1	4	4	4	3	2	3	2	4	2	2	4	4	2	3	3	3	2	3	2	3	2	3	4	4	4	2	2	3	3	4	4	3	3	3	3	3	3	5	3	3	3	5
311122028	2015	1	1	20	1	1	1	1	3	3	3	3	3	3	3	3	4	2	5	5	1	3	1	5	4	1	2	3	4	1	1	1	1	1	1	1	1	1	1	1	5	4	5	3	4	5	4	3	5
311122029	2015	1	1	18	1	1	1	1	2	4	2	2	4	2	2	2	2	4	2	3	2	2	2	2	3	3	3	3	4	3	3	4	4	3	4	3	3	3	3	4	3	4	4	3	4	3	5	4	3
311122030	2015	2	1	19	1	1	1	3	3	3	2	3	4	2	3	3	3	3	3	3	3	4	3	4	4	3	3	3	3	2	4	3	2	3	3	3	2	3	2	3	3	3	2	3	5	4	4	4	5
311122031	2015	2	1	20	2	1	1	1	2	3	1	2	3	1	5	2	5	2	5	5	2	1	1	5	4	4	1	5	5	2	4	4	5	3	4	4	2	2	2	4	5	6	6	6	6	6	7	6	2
311122032	2015	1	1	20	2	1	1	1	3	2	3	3	2	3	3	3	3	3	3	2	3	3	3	4	3	2	3	3	2	4	2	3	2	1	3	2	5	2	1	4	6	5	4	4	4	4	4	4	4
311122033	2015	2	3	19	1	1	1	1	2	3	2	3	2	1	5	2	5	2	4	3	2	4	2	4	5	3	2	3	4	3	4	5	3	4	3	2	3	2	4	5	5	4	5	3	5	7	4	5	3
311122034	2015	2	3	20	1	1	1	1	2	3	2	3	3	2	3	3	3	2	3	3	2	3	2	4	3	3	3	3	4	3	3	3	3	3	3	4	3	2	3	3	5	5	5	5	5	5	5	5	1
311122035	2015	2	1	19	2	2	1	1	2	3	1	2	2	2	5	2	5	2	5	5	1	4	1	4	4	4	2	4	5	2	4	5	5	4	3	4	2	2	3	2	6	6	6	6	6	3	6	6	3
311122036	2015	2	3	21	1	1	1	1	1	5	1	4	2	1	5	1	5	1	5	5	1	5	1	5	5	5	1	5	4	2	5	5	5	4	5	5	2	2	2	4	7	7	7	7	7	7	7	7	1
311122037	2015	2	1	19	1	1	1	2	1	4	1	1	3	1	5	2	5	1	4	4	2	5	2	5	4	4	2	5	5	2	3	4	3	3	4	3	2	4	3	3	7	6	6	6	4	6	6	4	1
311122038	2015	2	1	20	2	1	2	1	1	5	5	5	1	5	5	1	5	1	5	5	1	1	1	1	5	5	1	5	5	5	5	5	5	5	4	5	2	4	5	5	7	7	7	7	7	7	7	7	7
311122039	2015	2	1	19	1	1	1	1	2	3	2	3	2	2	4	2	3	3	3	3	3	3	3	3	3	3	3	3	4	3	2	4	3	2	3	2	2	2	3	2	6	6	6	6	6	6	6	6	6
311122040	2015	2	1	19	3	2	2	2	3	4	2	3	1	5	3	2	3	2	4	3	2	4	3	5	4	2	3	4	3	2	3	4	2	4	1	4	3	2	4	3	2	4	3	5	3	6	4	6	4
311122041	2015	1	1	19	1	1	1	1	2	2	2	2	3	3	4	2	2	3	2	3	4	3	2	3	4	2	3	2	4	5	4	4	3	5	2	2	4	4	3	2	6	6	6	6	6	5	6	6	1
311122042	2015	1	1	21	2	3	2	2	1	3	2	3	3	2	4	2	5	2	4	5	2	4	2	5	5	4	2	5	4	2	3	3	4	4	3	4	2	2	3	4	6	7	6	4	6	6	7	6	2
311122043	2015	1	3	20	1	1	1	1	1	3	3	3	3	3	3	3	3	3	3	3	3	3	3	3	3	3	3	3	5	3	3	3	3	3	3	3	3	3	3	3	5	5	5	5	5	5	5	5	5
311123001	2015	2	1	19	1	1	1	4	2	4	2	3	2	1	5	2	4	2	4	4	1	4	1	4	4	3	2	4	3	4	3	4	3	3	4	3	4	3	4	4	5	6	6	5	6	5	5	5	5
311123002	2015	2	1	18	2	2	1	1	2	3	1	5	3	1	5	1	5	1	5	3	1	4	1	5	5	5	1	5	5	2	4	4	5	5	5	4	4	2	4	2	6	6	6	6	7	6	5	6	3
311123003	2015	2	1	19	2	2	1	1	2	4	2	2	3	1	5	1	4	2	4	4	2	4	2	5	5	5	1	5	4	4	3	4	4	4	3	3	4	4	4	3	6	6	6	5	5	5	6	6	2
311123004	2015	1	1	19	1	1	1	1	1	5	1	5	1	1	5	1	5	1	5	5	1	5	1	5	5	5	1	5	5	4	4	2	5	5	4	3	5	2	5	3	7	6	7	7	7	6	7	6	1
311123005	2015	2	1	19	4	3	2	5	4	4	1	4	3	1	3	4	4	3	3	4	3	3	4	4	3	3	3	3	4	5	4	3	3	3	3	2	5	4	5	5	5	5	4	5	4	4	5	3	4
311123006	2015	2	1	19	2	1	1	5	4	2	3	2	4	3	3	3	3	4	3	2	4	3	4	3	2	2	3	3	2	3	3	3	2	2	3	2	4	2	2	3	2	2	2	2	2	2	2	2	5
311123007	2015	1	1	21	4	2	3	5	5	5	5	5	5	5	3	5	2	3	4	2	4	2	4	2	4	3	3	2	5	4	4	5	5	5	5	5	5	5	5	5	3	4	4	4	3	4	3	4	3
311123008	2015	2	1	19	1	1	1	1	1	5	1	4	1	1	4	1	4	1	4	4	1	4	1	4	4	4	1	4	5	3	5	5	5	5	5	3	3	3	3	3	7	7	7	7	7	7	7	7	7
311123009	2015	1	1	19	2	2	2	3	2	3	2	2	2	3	2	2	2	3	2	2	3	4	3	2	3	3	2	3	3	3	3	3	3	3	3	3	3	3	3	3	5	5	4	5	5	6	5	6	6
311123010	2015	2	1	19	1	1	1	1	1	3	2	3	2	2	5	2	5	2	5	5	2	5	1	5	5	5	3	5	5	3	3	3	3	5	4	4	3	5	3	4	7	6	6	6	6	6	3	3	3
311123011	2015	2	1	21	1	1	1	4	1	4	2	3	2	2	5	2	4	3	4	4	2	4	2	4	4	4	2	4	5	4	4	4	5	4	3	3	4	3	4	4	6	6	6	6	6	5	5	6	2
311123012	2015	1	1	19	2	1	1	1	2	4	2	4	2	1	5	2	4	2	4	4	2	4	2	4	4	4	2	4	4	3	4	4	4	4	4	4	4	3	3	4	6	6	6	6	6	6	6	6	1
311123013	2015	2	1	19	1	1	1	1	1	5	1	3	2	1	5	2	5	1	5	5	1	5	1	5	5	4	1	5	5	3	4	4	4	4	4	4	3	2	4	4	7	7	7	7	7	7	7	7	1
311123014	2015	2	1	18	2	2	1	1	2	2	2	2	2	2	3	2	3	3	3	3	3	3	3	3	3	3	3	3	1	3	3	3	2	1	3	2	4	1	1	2	4	3	3	4	4	3	4	3	4
311123015	2015	2	1	21	1	1	1	1	1	4	1	2	3	1	5	1	5	2	5	5	1	5	1	5	5	2	1	5	5	4	4	3	4	4	3	4	4	2	4	4	7	7	7	7	7	7	7	7	7
311123016	2015	2	1	19	2	2	1	1	1	4	3	4	2	2	5	1	4	1	5	5	1	5	2	3	5	4	1	3	4	3	5	5	3	4	5	3	3	3	4	4	7	7	7	6	5	6	6	6	1
311123017	2015	2	1	20	1	1	1	1	1	3	1	3	1	1	5	1	5	1	5	5	1	5	1	5	5	5	1	5	5	1	3	5	5	5	3	5	2	5	5	2	7	7	7	6	6	6	5	5	6
311123018	2015	2	1	19	1	1	1	1	2	4	2	4	3	1	5	2	5	1	5	5	1	4	1	5	5	4	2	5	4	3	3	4	2	3	4	2	3	3	2	4	6	6	6	6	6	6	6	6	6
311123019	2015	2	1	19	1	1	1	1	1	3	2	3	2	2	5	1	5	1	5	5	1	3	1	3	5	3	1	5	4	4	4	4	4	4	4	4	4	3	3	4	6	6	6	6	6	6	6	6	6
311123020	2015	2	1	19	1	1	1	2	2	3	1	2	2	2	3	2	4	5	4	4	1	4	1	5	5	3	5	5	3	3	3	4	2	2	3	2	2	3	3	3	5	5	5	5	5	4	4	5	4
311123021	2015	2	1	20	1	1	1	1	2	3	3	3	2	2	5	1	5	2	5	5	1	5	1	5	5	3	1	5	4	2	4	4	4	4	4	3	3	2	2	3	4	6	6	6	6	6	6	6	3
311123022	2015	2	1	19	2	1	1	3	3	2	3	3	3	3	2	2	2	4	4	4	4	2	3	3	2	3	2	3	3	2	3	3	3	3	3	3	3	3	2	2	4	5	5	3	4	3	5	5	3
311123023	2015	2	1	19	4	2	1	5	2	3	2	3	3	3	4	3	3	3	3	3	1	3	2	3	3	3	2	3	4	2	4	3	4	4	3	3	2	2	3	2	5	5	5	5	5	5	5	5	1
311123024	2015	1	1	19	1	1	1	1	1	3	1	3	1	1	4	1	4	1	4	4	1	4	1	4	3	4	1	4	1	3	1	1	1	1	2	1	3	3	1	3	7	7	7	7	7	7	7	4	1
311123025	2015	1	1	20	1	1	1	1	1	4	5	1	4	3	3	3	3	2	1	1	1	2	1	2	5	5	5	5	5	5	5	5	5	5	5	5	5	5	5	5	2	2	7	7	7	7	7	7	6
311123026	2015	1	1	20	1	1	1	1	2	5	2	3	4	2	3	2	5	3	3	5	2	3	2	5	5	3	2	3	3	2	3	3	3	3	3	2	2	2	3	3	5	5	5	4	5	4	4	4	4
311123027	2015	1	1	19	1	1	1	1	2	4	2	4	2	2	5	2	4	3	4	4	2	4	2	4	5	5	2	5	4	3	4	4	4	2	3	2	4	2	2	4	5	5	3	6	6	5	6	3	3
311123028	2015	2	3	20	1	1	1	5	3	4	2	3	4	3	3	2	3	4	3	3	2	3	3	4	4	3	3	3	2	3	3	3	2	2	4	3	4	2	3	5	4	3	3	3	4	3	3	3	3
311123029	2015	1	3	20	1	1	1	1	1	2	2	3	1	2	5	2	3	3	4	2	3	2	1	3	3	2	2	3	2	3	3	3	3	3	3	4	3	3	3	3	5	4	4	4	5	4	5	4	5
311123030	2015	1	1	20	1	1	1	1	1	4	2	2	1	1	5	2	3	2	4	2	1	5	1	4	4	4	1	4	4	2	3	4	4	4	4	3	2	1	4	4	6	6	6	6	6	5	6	6	2
311123031	2015	1	1	18	2	2	1	3	1	3	4	1	4	4	4	1	4	2	4	4	1	4	1	4	5	1	1	5	2	4	4	4	4	3	4	2	4	4	5	4	5	5	6	3	6	3	6	6	6
311123032	2015	1	1	19	2	2	1	7	1	4	2	1	4	2	5	1	4	2	5	4	1	5	1	4	4	2	1	5	4	4	4	5	3	3	5	2	4	3	3	4	5	5	6	4	7	4	6	4	3
311123033	2015	1	3	22	1	1	1	1	2	2	2	2	2	2	2	2	2	2	2	2	2	2	2	2	2	2	2	2	2	2	4	4	4	4	4	4	4	4	4	4	6	6	6	6	6	6	6	6	6
311123034	2015	1	1	19	2	2	2	2	3	3	3	3	3	3	3	3	2	3	4	3	4	3	4	3	4	3	4	3	2	3	3	2	2	2	2	3	2	3	2	3	3	3	4	5	3	4	5	3	4
311123035	2015	1	1	19	1	1	1	1	1	4	2	2	1	1	5	2	2	2	4	4	1	4	1	3	3	2	1	5	5	4	5	4	4	5	3	4	3	3	5	3	7	7	7	7	7	7	7	7	4
311123036	2015	2	1	19	1	1	1	4	3	1	3	2	1	1	4	2	3	1	4	4	1	5	1	4	3	3	3	3	4	3	4	2	5	4	2	3	1	1	4	3	3	7	4	4	7	5	4	4	4
311123037	2015	2	1	20	1	1	1	1	2	4	2	4	1	1	5	1	5	1	5	4	1	5	1	5	5	2	1	5	4	5	3	5	5	5	4	3	4	5	2	5	7	7	6	7	6	7	6	7	1
311123038	2015	1	1	19	1	1	1	1	2	4	3	2	2	1	5	2	4	2	4	3	1	5	1	5	5	5	2	5	4	2	4	3	4	4	3	4	3	2	4	4	7	7	7	7	7	7	7	7	7
311123039	2015	2	1	19	1	1	1	1	1	4	1	5	4	1	5	1	5	1	5	5	1	5	1	5	5	5	1	5	5	3	4	4	4	4	3	4	3	2	4	4	7	7	6	7	7	7	7	7	1
311123040	2015	1	1	19	1	1	1	4	3	4	2	3	2	2	4	2	4	3	5	2	3	3	2	3	4	3	3	4	3	4	4	4	3	3	4	3	4	3	3	3	5	5	5	4	6	5	5	5	3
311131001	2014	2	1	20	1	1	1	1	1	5	1	4	2	1	5	1	5	3	4	4	1	5	1	5	5	5	1	5	5	3	3	3	3	3	3	3	3	2	3	3	7	7	7	7	7	7	7	7	1
311131002	2014	2	1	18	1	1	1	1	2	5	5	3	1	1	5	1	5	2	5	5	2	5	2	5	5	5	2	5	3	4	4	4	4	4	4	4	4	4	4	4	1	1	1	1	1	1	1	1	1
311131003	2014	2	1	21	3	2	2	1	2	4	2	4	4	1	4	2	4	3	4	4	1	4	3	4	4	4	4	5	3	5	4	3	3	4	3	3	3	3	3	3	6	5	6	5	6	5	6	5	6
311131004	2014	2	1	20	1	1	1	1	2	4	2	1	2	2	4	1	4	1	3	4	1	4	1	4	5	3	1	5	4	3	4	4	4	4	4	3	3	3	4	5	4	6	6	4	6	4	4	6	3
311131005	2014	2	1	19	1	1	1	2	2	4	2	4	2	2	4	3	4	3	4	4	2	4	2	4	4	4	2	4	5	2	4	4	4	4	3	3	2	2	3	2	7	7	7	7	7	7	7	7	1
311131006	2014	2	1	20	1	1	1	4	2	3	2	2	2	2	4	2	4	2	4	4	2	4	2	4	4	3	2	4	4	4	4	4	4	4	4	4	4	4	4	4	6	6	6	6	6	6	6	6	6
311131007	2014	2	3	23	1	1	1	1	5	1	5	3	1	1	5	1	5	1	5	5	1	3	1	5	5	5	1	5	1	5	5	5	5	5	5	5	5	5	5	5	5	5	5	5	5	5	5	5	1
311131008	2014	2	1	20	1	1	1	5	2	3	1	5	3	1	5	1	3	2	5	3	1	5	2	5	5	1	1	5	5	4	5	5	2	4	4	3	4	2	4	5	6	6	6	7	7	7	7	6	1
311131009	2014	2	1	20	2	3	3	1	1	5	1	3	2	2	5	2	5	2	5	5	2	5	2	5	5	4	2	5	4	3	4	3	4	4	4	4	3	5	5	5	7	7	7	6	7	6	7	6	1
311131010	2014	2	1	19	2	2	2	1	4	3	2	3	2	2	4	2	4	1	4	4	1	4	2	4	4	3	2	4	4	2	2	4	3	4	4	3	2	2	3	4	5	5	6	6	6	5	6	6	2
311131011	2014	2	1	19	2	1	3	2	1	4	1	3	3	2	4	1	5	3	4	4	2	5	2	3	3	3	1	4	4	2	3	4	4	3	5	5	3	2	3	4	6	6	6	6	6	6	6	6	2
311131012	2014	2	1	21	1	1	1	1	2	3	2	2	3	2	4	2	2	2	4	3	2	4	2	2	3	4	2	4	3	2	3	3	3	3	4	3	2	2	3	2	6	6	6	6	6	6	6	6	3
311131013	2014	2	1	20	1	1	1	1	1	2	1	3	1	1	5	3	4	1	4	4	1	5	2	4	4	4	1	4	4	4	4	4	4	4	4	4	4	4	4	4	6	6	6	5	6	6	6	6	2
311131014	2014	2	1	20	1	1	1	1	1	4	1	2	2	1	4	2	4	1	4	4	1	4	1	5	5	3	1	5	4	3	4	4	4	4	4	3	3	2	3	4	7	6	6	4	6	5	6	6	6
311131015	2014	2	1	20	1	1	1	2	3	4	2	4	4	2	4	2	3	2	4	4	2	3	2	3	2	2	2	4	3	4	5	4	3	4	4	4	4	3	4	4	5	6	6	4	5	3	5	5	4
311131016	2014	1	1	20	1	1	1	1	1	2	1	2	3	2	1	2	2	1	2	1	2	1	1	2	2	1	1	1	1	2	1	2	4	1	2	3	2	1	1	1	7	5	4	3	2	3	4	5	6
311131017	2014	1	1	21	2	2	1	1	2	4	3	4	4	3	3	1	3	3	3	4	2	3	2	4	2	3	2	4	4	2	2	2	3	3	3	3	2	2	5	2	5	5	6	6	5	5	7	7	4
311131018	2014	2	1	20	1	1	1	1	2	3	2	2	3	2	4	2	3	2	3	3	3	3	2	3	3	3	3	3	3	4	5	4	3	4	3	3	3	3	4	4	6	5	4	5	4	5	4	5	4
311131019	2014	2	1	20	1	1	1	1	3	5	3	3	3	2	3	3	4	2	4	4	4	3	4	2	4	4	4	4	4	5	4	4	3	4	4	4	4	4	4	4	6	5	4	5	4	5	4	4	4
311131020	2014	1	1	20	1	1	1	4	2	4	2	2	3	2	5	2	5	3	5	5	2	4	2	5	4	3	2	5	3	2	3	4	4	4	4	3	4	4	2	3	4	5	5	4	6	4	6	5	4
311131021	2014	2	1	20	1	1	1	5	1	4	2	4	2	2	4	2	4	3	4	4	2	4	2	5	5	5	1	5	4	4	4	4	4	4	4	4	4	4	4	4	2	2	2	2	2	2	2	2	7
311131022	2014	1	1	21	2	2	2	3	1	4	2	3	2	1	5	2	5	1	5	5	1	4	2	5	5	4	2	5	3	3	4	4	3	3	3	2	3	2	4	5	5	6	6	5	6	3	5	4	5
311131023	2014	2	1	21	1	1	1	1	1	4	4	2	3	1	5	1	5	2	5	5	1	2	2	4	5	3	1	5	5	3	5	5	5	5	5	5	5	5	4	5	7	7	7	7	7	7	7	6	1
311131024	2014	2	1	19	2	2	1	2	2	4	1	4	2	2	4	2	4	3	4	4	1	5	2	4	4	4	2	4	3	3	2	4	4	4	4	3	3	2	4	3	7	7	6	6	5	6	6	5	1
311131025	2014	2	1	20	1	1	1	1	3	3	3	3	3	3	3	3	3	3	3	3	3	3	3	3	3	3	3	3	2	3	3	3	3	3	3	3	3	3	3	3	6	5	5	5	5	5	5	5	2
311131026	2014	1	1	20	1	1	1	1	1	4	2	4	2	2	4	2	3	1	5	4	1	4	1	5	5	4	1	4	4	2	4	3	4	4	2	4	1	2	3	4	6	5	6	6	6	6	6	5	1
311131027	2014	1	1	20	2	2	1	1	1	1	1	2	2	1	4	1	2	1	5	5	1	5	1	2	5	3	3	5	5	2	4	4	3	5	2	4	2	2	2	4	6	6	6	5	7	5	6	6	1
311131030	2014	2	1	20	1	1	1	5	2	2	2	3	2	3	2	2	2	2	2	2	2	2	2	3	2	3	3	3	4	3	4	4	4	4	4	4	3	3	4	4	6	6	6	6	5	5	6	5	4
311131031	2014	2	1	20	3	1	3	4	1	4	2	4	2	1	5	2	5	1	5	5	1	5	1	5	5	5	1	5	4	3	4	4	4	4	4	4	3	3	3	4	6	6	6	6	6	6	6	6	6
311131032	2014	2	1	20	1	1	1	1	2	4	2	4	2	2	4	2	4	4	5	5	2	5	2	5	5	5	2	5	3	3	4	4	3	3	4	4	3	2	3	3	6	6	6	6	6	5	6	6	2
311131033	2014	1	1	20	2	5	1	7	1	4	2	1	5	1	5	1	1	5	5	5	5	1	1	1	1	5	5	1	5	1	5	5	5	5	5	5	5	5	5	5	1	2	3	4	6	2	2	7	5
311131034	2014	1	1	22	2	2	1	3	2	2	2	2	2	2	2	2	2	2	2	2	2	2	2	2	2	2	2	2	3	3	3	3	3	3	3	3	3	3	3	3	6	6	6	6	6	6	6	6	6
311131035	2014	1	1	20	2	1	1	3	4	4	4	4	4	4	4	4	4	4	4	4	4	4	4	4	4	4	4	4	4	3	3	3	3	3	3	3	3	3	3	3	3	3	3	3	3	3	3	3	3
311131036	2014	2	1	20	2	3	1	3	1	4	1	3	3	1	4	1	5	1	4	4	2	2	4	5	4	3	2	4	4	4	4	4	4	4	4	4	4	3	4	4	6	6	6	6	6	6	6	6	6
311131037	2014	2	1	21	2	2	2	3	3	3	2	2	3	2	4	2	4	2	4	4	2	4	3	4	4	2	2	4	4	3	4	4	3	2	4	2	4	4	4	4	4	5	5	3	3	3	5	5	3
311131038	2014	1	1	21	2	2	1	1	2	3	2	3	2	2	3	2	3	2	3	2	2	2	2	2	3	3	2	3	4	3	4	4	4	4	4	4	3	4	4	3	6	6	6	6	6	6	6	6	6
311131039	2014	1	1	20	1	1	1	1	2	4	2	3	2	2	5	1	4	3	4	4	2	4	4	4	4	4	2	4	4	5	3	4	4	4	4	3	4	3	3	4	6	6	6	6	6	6	6	6	1
311131040	2014	1	1	21	2	2	1	6	3	3	3	2	2	1	4	2	1	1	2	1	3	1	2	4	2	3	1	2	3	4	3	4	3	3	4	2	4	4	5	5	4	5	5	4	5	4	5	5	3
311131041	2014	1	1	20	4	5	1	7	3	2	4	4	4	3	5	2	2	2	3	2	4	3	3	3	2	3	4	3	3	5	5	5	5	5	4	2	3	4	3	5	5	4	5	6	6	6	3	2	5
311131042	2014	1	1	20	2	2	2	3	3	2	2	3	4	3	2	3	3	2	3	4	5	3	3	3	2	3	4	3	3	3	3	3	3	5	3	3	3	5	3	5	4	4	5	3	4	4	5	3	1
311131043	2014	1	1	19	2	1	1	1	1	5	1	1	1	4	1	4	2	4	2	4	3	3	3	3	3	3	3	3	5	4	4	4	4	3	3	3	2	2	4	4	7	7	7	7	7	7	7	7	7
311131044	2014	1	1	22	3	2	2	2	3	3	3	3	3	3	3	3	3	3	3	3	3	3	3	3	3	3	3	3	2	4	4	5	1	1	3	2	3	3	5	4	4	4	3	4	3	4	4	3	4
311131045	2014	1	1	21	2	3	1	5	2	2	2	2	2	2	2	2	2	2	2	2	2	2	2	2	2	2	2	2	5	3	3	3	4	3	3	3	3	3	4	3	4	6	6	5	6	6	6	6	4
311131046	2014	2	1	20	1	1	1	4	2	2	2	3	2	3	4	2	3	3	4	4	2	3	2	4	4	3	2	5	3	3	3	3	3	3	3	3	4	3	3	2	5	5	5	5	6	5	6	6	5
311131047	2014	2	1	19	1	1	1	1	1	3	2	4	2	1	4	2	4	3	4	5	2	5	2	5	4	3	2	5	4	5	4	5	3	4	4	3	5	4	2	4	5	5	5	6	6	4	5	5	2
311132001	2014	2	3	22	1	1	1	1	2	4	2	2	5	2	3	3	4	4	3	4	3	4	3	4	4	4	3	4	3	3	4	3	3	3	3	3	2	3	3	3	7	7	7	7	7	5	5	5	5
311132002	2014	2	1	21	1	1	1	5	2	2	2	4	2	2	4	3	4	3	4	3	2	4	2	4	4	4	2	4	2	3	2	3	2	2	4	2	4	2	3	4	5	3	3	5	5	4	3	3	3
311132003	2014	2	1	21	1	1	1	1	1	3	2	2	3	5	5	2	2	2	4	4	2	3	2	4	4	3	2	4	3	3	2	3	2	4	2	2	2	1	2	4	6	6	6	6	6	6	6	6	6
311132004	2014	1	1	22	1	1	1	1	1	1	1	1	1	1	1	1	1	1	1	1	1	1	1	1	1	1	1	1	1	1	1	1	1	1	1	1	1	1	1	1	7	7	7	7	7	7	7	7	7
311132005	2014	1	1	21	1	1	1	2	1	5	1	1	1	1	5	3	5	1	5	5	1	5	1	5	5	5	1	5	3	3	3	3	3	3	3	3	3	3	3	3	5	5	5	5	5	5	5	5	3
311132006	2014	2	1	20	2	2	1	1	2	3	2	2	3	3	4	3	3	3	4	4	3	4	3	4	4	4	3	4	3	4	4	4	4	3	3	3	3	4	3	4	4	5	5	5	5	6	5	5	4
311132007	2014	2	1	20	2	2	1	3	2	4	2	4	3	2	5	2	4	2	5	5	1	4	1	5	2	4	2	5	4	3	4	4	4	4	4	4	3	3	4	3	6	6	6	3	6	6	6	6	2
311132008	2014	2	1	20	1	1	1	4	3	4	2	2	3	2	3	2	4	2	4	4	2	3	3	4	3	3	4	4	2	3	4	3	3	2	3	3	3	2	3	4	3	4	4	3	4	4	4	4	4
311132009	2014	2	1	20	2	2	1	1	2	4	2	2	2	2	4	2	4	2	4	4	2	4	2	4	4	4	2	4	4	3	4	4	5	4	4	5	4	2	3	3	6	6	6	6	5	7	5	5	2
311132010	2014	1	1	30	1	1	1	1	1	5	1	5	5	1	5	1	5	5	5	5	1	5	1	5	5	5	1	5	5	5	5	5	5	5	5	5	5	5	5	5	7	7	7	7	5	7	5	6	6
311132011	2014	1	1	22	1	1	1	1	2	4	2	4	2	2	4	2	4	2	4	4	2	4	2	4	4	4	2	4	2	2	3	2	3	3	2	3	2	3	4	2	6	6	6	5	6	6	6	6	3
311132012	2014	2	1	21	2	2	1	1	2	3	1	3	2	1	5	2	5	2	5	3	2	4	4	5	5	5	1	5	3	3	4	4	4	4	4	4	4	3	4	4	5	5	5	5	5	5	5	5	2
311132013	2014	2	1	21	2	1	1	2	1	4	1	3	2	1	5	3	5	1	5	5	2	4	1	5	4	4	2	5	3	5	3	4	3	2	3	1	5	2	1	4	7	7	2	7	7	7	2	2	2
311132014	2014	2	1	21	1	1	1	1	1	4	1	4	2	1	5	1	5	2	5	5	1	4	1	5	4	5	1	5	5	3	4	3	5	3	3	4	2	3	3	2	6	6	6	6	6	6	6	6	1
311132015	2014	2	1	21	2	1	1	2	1	5	1	3	2	2	5	2	5	2	5	5	2	5	2	5	5	5	2	5	4	3	3	3	3	5	3	3	2	3	4	3	6	6	6	6	6	5	6	6	1
311132016	2014	2	1	20	2	1	2	1	1	4	2	3	3	1	5	2	4	1	4	5	1	4	1	4	2	5	2	3	4	2	4	4	4	4	4	4	2	2	3	5	6	6	5	6	6	6	4	6	2
311132017	2014	2	1	20	1	1	1	1	1	4	1	1	3	1	5	2	5	1	5	4	1	3	2	4	4	4	2	5	4	5	5	3	5	5	5	4	3	2	2	3	7	7	7	7	7	7	7	1	1
311132018	2014	2	1	20	3	1	1	2	2	2	2	2	2	2	4	1	4	2	2	2	4	3	4	2	2	4	2	2	3	3	3	3	3	3	3	3	3	3	3	4	3	5	5	3	5	3	5	5	3
311132019	2014	2	1	20	2	2	1	2	2	4	2	2	4	1	4	2	4	2	4	4	3	4	3	5	5	3	5	5	2	3	4	3	3	4	4	2	3	2	3	3	3	5	5	3	5	3	5	5	3
311132020	2014	2	1	20	1	1	1	4	2	2	2	2	4	2	3	2	4	2	3	2	2	3	3	3	2	2	3	3	3	4	4	4	3	3	4	2	4	4	3	4	6	6	5	4	5	5	5	5	5
311132021	2014	2	1	20	1	1	1	1	1	3	1	4	1	1	5	1	5	1	5	5	1	5	1	3	2	3	1	5	4	5	5	5	5	5	5	4	5	4	3	5	6	6	6	6	6	5	6	6	1
311132022	2014	2	1	21	1	1	1	1	2	5	1	3	2	1	5	2	5	2	5	5	1	5	1	5	5	5	2	5	3	4	4	4	4	4	3	4	4	3	3	5	5	7	7	5	7	7	7	7	1
311132023	2014	2	1	20	1	1	1	1	2	4	2	3	4	1	5	2	4	2	5	5	2	5	2	5	4	2	2	5	5	4	4	4	4	4	4	3	3	3	2	2	4	6	6	3	6	6	6	5	2
311132024	2014	2	1	20	2	2	1	2	2	4	1	3	5	1	5	1	4	2	5	5	1	5	1	4	3	2	1	5	3	3	4	4	5	5	5	3	3	2	4	2	5	7	7	3	7	3	7	3	3
311132025	2014	2	1	20	3	2	1	1	1	3	1	5	2	1	5	1	5	1	5	5	1	5	1	5	5	4	2	5	4	4	4	4	4	4	3	4	4	5	5	3	5	5	5	5	5	5	5	5	5
311132026	2014	2	1	20	3	2	1	3	2	1	1	3	3	3	3	2	2	2	3	4	2	4	2	4	2	4	2	4	2	2	1	2	2	2	3	3	3	2	3	2	1	7	7	1	7	1	7	4	5
311132027	2014	1	1	21	2	2	1	4	2	4	2	4	2	2	4	2	4	2	4	4	2	4	2	4	4	3	2	2	3	3	3	4	3	3	3	3	3	3	3	3	2	2	2	2	3	3	3	2	2
311132028	2014	1	1	20	1	1	1	1	2	4	4	3	3	2	5	2	5	2	5	5	2	5	2	4	5	5	2	5	4	4	4	4	4	4	4	4	4	4	4	4	6	6	6	6	6	6	6	6	2
311132029	2014	1	1	21	1	1	1	1	1	5	1	4	4	1	5	1	5	1	5	5	1	5	1	3	5	5	1	5	5	1	5	1	5	5	4	5	1	2	5	1	6	6	6	6	6	6	6	6	1
311132030	2014	1	1	20	2	2	2	2	2	4	4	5	1	1	5	2	5	2	4	4	1	4	1	4	4	4	2	5	2	3	3	3	3	3	3	3	3	3	3	3	2	7	7	2	7	5	4	5	6
311132031	2014	2	1	21	1	1	1	1	2	3	4	1	2	3	4	2	2	3	1	3	3	2	3	2	3	2	3	2	4	3	4	3	4	3	5	3	4	5	3	4	1	3	3	4	3	4	4	4	4
311132032	2014	2	1	20	2	2	1	1	2	4	3	4	2	2	5	1	4	2	4	4	2	3	3	3	3	3	2	4	3	2	3	2	3	3	2	3	2	2	3	2	3	4	5	5	4	6	7	1	3
311132033	2014	2	1	19	2	3	1	4	2	2	2	2	2	2	2	2	2	2	2	2	2	2	2	2	2	2	2	2	3	3	3	3	3	3	3	3	3	3	3	3	4	4	4	4	4	4	4	4	4
311132034	2014	2	1	20	1	1	1	1	1	4	1	4	1	1	5	1	4	2	4	4	1	5	1	5	5	5	1	5	5	4	4	4	4	4	4	4	4	4	4	4	5	5	5	5	5	5	5	5	5
311132035	2014	1	1	21	3	4	3	6	2	2	2	2	2	2	2	2	2	2	2	2	2	2	2	2	2	2	2	2	3	3	3	3	3	3	3	3	3	3	3	3	4	4	4	4	4	4	4	4	4
311132036	2014	1	1	21	4	1	2	1	3	3	3	2	4	3	2	4	2	3	3	3	2	4	2	5	2	3	4	1	3	4	4	4	4	3	3	2	3	4	2	4	4	5	3	7	5	4	3	2	4
311132037	2014	2	1	21	2	2	1	1	1	5	1	5	5	1	5	1	5	5	1	5	1	3	3	5	1	1	1	4	3	1	4	5	5	3	5	2	3	1	4	1	5	5	5	3	7	3	7	7	1
311132038	2014	1	1	19	2	2	2	5	2	3	3	3	3	3	3	2	3	3	3	3	3	3	3	3	3	3	3	3	5	3	3	4	4	4	4	4	4	2	5	4	4	5	7	1	7	1	7	7	7
311132039	2014	1	1	20	1	1	1	1	1	3	1	4	1	1	5	1	5	1	3	4	1	5	1	5	5	5	1	5	5	3	4	3	5	5	5	4	3	3	4	3	7	7	7	7	7	7	7	7	1
311132040	2014	2	3	22	1	1	1	1	5	1	4	2	4	2	1	2	1	4	2	1	4	2	5	1	2	3	1	3	3	4	5	4	5	5	4	5	5	5	5	5	6	6	6	6	6	4	5	6	1
311132041	2014	1	3	20	1	1	1	1	1	5	1	3	3	1	5	1	2	2	2	2	2	2	2	2	3	3	1	5	5	5	5	5	5	5	5	5	5	5	5	5	1	1	1	1	1	1	1	1	1
311132042	2014	2	1	21	1	1	1	1	1	4	1	3	2	2	5	2	5	2	5	4	1	5	2	5	5	4	5	3	4	4	3	4	4	4	4	3	4	3	3	5	5	4	6	3	5	5	4	4	4
311132043	2014	2	3	20	2	2	1	2	1	3	2	3	2	1	5	1	5	2	5	5	1	5	1	5	5	3	1	5	3	5	3	5	3	2	5	2	5	3	4	5	6	3	5	4	3	5	3	4	5
311133001	2014	2	3	20	2	2	1	1	2	4	1	4	1	1	5	2	4	2	4	4	1	4	1	4	4	5	1	5	4	4	4	4	4	5	4	3	3	2	3	5	7	6	6	6	6	6	7	6	2
311133002	2014	2	1	21	1	1	1	2	2	4	2	2	3	2	5	2	4	2	4	4	2	4	2	4	4	3	2	4	2	3	4	3	2	1	4	2	4	2	3	2	5	5	5	5	5	5	5	5	3
311133003	2014	2	1	21	1	1	1	5	5	5	5	1	5	1	1	1	5	1	1	1	3	1	5	3	1	1	1	1	1	1	5	1	1	1	1	1	1	1	1	1	6	6	6	6	6	5	6	6	1
311133004	2014	2	1	20	1	1	1	4	2	4	2	4	2	2	4	2	4	2	4	4	2	4	2	4	4	4	2	4	4	4	4	4	4	4	3	3	3	4	4	3	6	6	6	6	6	6	6	6	3
311133005	2014	2	1	20	1	1	1	4	2	4	2	3	2	2	4	2	4	2	4	4	2	4	2	4	4	3	2	4	4	3	4	3	2	4	2	3	3	2	3	4	6	6	6	6	6	5	6	5	2
311133006	2014	2	1	21	2	1	1	1	3	4	2	4	4	1	5	2	3	2	3	4	1	5	2	4	2	2	2	5	4	4	4	5	3	2	5	4	4	3	2	4	5	6	6	4	7	3	6	6	1
311133007	2014	2	1	20	2	4	2	4	5	4	4	3	4	4	4	4	3	3	3	3	3	4	3	4	3	3	3	3	4	5	4	3	2	2	2	3	5	2	2	2	4	5	4	5	4	4	5	5	5
311133008	2014	1	1	21	1	1	1	1	1	5	1	5	4	1	5	2	5	1	5	5	1	5	1	5	5	5	1	5	4	4	5	2	3	5	3	4	4	1	5	1	7	7	7	7	7	7	7	7	1
311133009	2014	2	1	20	1	1	1	1	1	3	1	2	1	1	5	1	1	1	4	4	1	4	4	4	4	4	2	4	5	3	3	4	4	4	4	4	3	4	3	4	7	7	7	7	6	6	6	7	1
311133010	2014	1	1	21	1	1	1	1	1	4	2	3	2	2	5	1	4	2	4	4	2	1	4	4	4	3	1	5	5	4	4	3	3	3	3	3	3	3	3	3	6	6	4	6	6	6	6	6	1
311133011	2014	2	1	19	1	1	1	2	1	4	2	3	2	2	5	1	4	2	4	4	2	4	1	4	4	3	1	5	5	4	3	4	4	4	3	3	4	2	2	4	6	6	4	6	6	6	6	6	1
311133012	2014	2	1	20	1	1	1	3	2	4	4	2	2	2	4	3	4	2	4	4	2	4	2	4	4	4	2	4	4	4	4	4	4	4	2	2	3	2	3	4	6	6	6	5	6	6	6	6	4
311133013	2014	1	1	21	3	4	2	5	5	2	2	4	3	4	3	4	3	3	3	3	5	1	5	2	1	1	5	1	2	5	4	4	4	4	4	4	4	1	5	1	7	7	7	7	7	7	7	7	1
311133014	2014	1	1	22	3	2	2	6	1	1	2	3	4	4	5	5	2	3	3	2	2	3	4	3	3	4	2	2	3	4	4	4	3	3	2	2	2	3	3	4	4	5	5	4	5	4	5	5	5
311133015	2014	1	1	22	1	1	1	1	1	5	1	3	3	3	3	3	2	2	2	2	2	2	2	2	3	2	2	3	4	4	4	4	4	4	4	4	4	4	4	4	3	4	3	4	4	4	5	4	5
311133016	2014	1	1	20	2	2	1	5	2	3	2	2	3	2	3	2	2	2	2	2	2	2	2	3	2	3	2	3	3	5	3	4	3	3	4	4	3	4	3	4	4	5	4	5	4	5	4	5	4
311133017	2014	1	3	22	1	1	1	1	1	3	4	4	5	3	4	5	2	3	4	5	5	5	5	5	5	5	5	5	4	3	4	4	4	4	4	3	3	2	3	4	6	7	7	7	6	6	5	6	5
311133018	2014	1	1	21	4	1	3	1	1	4	1	3	3	3	5	1	5	1	5	5	1	5	1	5	5	5	1	5	5	5	3	5	5	5	5	5	5	5	3	2	7	7	7	7	7	7	7	7	1
311133019	2014	1	1	19	1	1	1	1	3	3	2	3	3	2	3	2	3	2	4	3	2	4	2	4	3	3	2	4	2	2	3	3	3	3	3	2	2	2	3	3	4	5	5	3	4	3	5	5	5
311133020	2014	1	3	20	1	1	1	1	1	4	1	1	1	1	4	2	2	2	2	3	1	5	1	4	3	2	2	3	5	5	5	5	5	5	5	5	5	5	5	5	7	7	7	7	7	7	7	7	7
311133021	2014	2	1	21	1	1	1	1	1	4	1	4	1	1	5	1	5	1	5	5	1	5	1	5	2	2	1	5	4	2	3	3	4	4	4	4	1	4	4	4	6	5	6	5	6	7	7	7	1
311133022	2014	2	1	20	1	1	1	1	1	4	2	4	2	2	5	5	2	5	2	5	5	1	5	1	5	5	5	1	5	4	4	4	5	3	4	5	3	2	3	2	7	7	7	7	7	7	7	7	1
311133023	2014	2	1	20	1	1	1	1	3	2	3	3	3	2	3	3	3	3	3	3	3	4	2	4	3	2	2	4	4	3	4	4	4	4	4	3	3	2	3	4	5	5	5	5	5	5	5	5	5
311133024	2014	1	1	21	1	1	1	1	1	3	1	1	1	1	3	1	4	1	4	4	1	4	1	4	4	4	4	4	5	5	4	5	5	5	5	4	4	5	5	5	7	7	7	7	7	7	7	7	7
311133025	2014	1	1	21	2	1	1	2	1	1	1	1	1	1	5	1	1	1	1	5	1	1	1	1	1	1	1	1	5	5	5	5	5	5	5	5	5	5	5	5	1	2	3	4	5	6	7	6	5
311133026	2014	1	1	22	1	1	1	4	2	4	4	2	3	2	4	1	5	2	4	4	5	5	1	5	5	5	2	5	3	2	3	2	3	3	3	3	3	3	3	2	3	4	3	4	3	4	3	4	3
311133027	2014	1	1	20	1	1	1	1	1	2	1	2	2	1	5	2	5	1	5	5	1	5	1	5	5	5	1	5	3	4	5	3	4	5	3	4	4	3	5	5	7	7	7	7	7	7	7	7	1
311133028	2014	2	1	19	1	1	1	1	2	4	2	2	5	2	4	2	5	3	5	5	2	5	3	5	3	3	3	5	4	2	3	3	4	4	4	3	1	2	2	1	6	6	6	6	6	5	6	6	1
311133029	2014	2	1	20	2	3	3	2	3	2	2	2	3	2	3	1	4	2	3	4	2	3	3	4	3	3	3	4	3	3	3	3	2	4	3	4	4	3	3	4	4	4	5	6	6	4	4	5	3
311133030	2014	2	2	20	2	1	1	1	2	2	3	2	2	2	2	2	3	2	2	2	3	2	2	2	2	2	2	2	3	3	3	4	3	3	4	3	4	5	3	4	3	4	4	4	4	3	4	4	3
311133031	2014	2	1	20	2	1	1	1	1	5	1	2	1	1	5	3	5	2	5	5	1	5	1	5	5	5	1	5	4	4	3	5	4	4	5	4	4	2	4	5	6	6	6	6	6	5	6	6	1
311133032	2014	2	1	19	1	1	1	2	1	5	1	3	3	1	5	1	5	1	5	5	1	5	1	5	5	5	3	3	5	5	5	5	5	5	4	4	5	4	5	4	7	7	7	7	7	7	7	6	1
311133033	2014	1	1	20	1	1	1	3	1	3	1	2	2	2	5	2	5	3	3	5	2	5	1	5	3	2	2	5	2	3	3	4	4	4	3	3	4	4	5	4	5	5	6	3	5	5	5	6	2
311133034	2014	1	1	20	1	1	1	2	2	3	3	2	4	2	3	2	4	2	4	3	2	3	1	4	3	2	2	3	4	3	4	4	4	4	4	3	3	2	3	4	5	5	7	3	5	4	6	6	4
311133035	2014	2	1	20	1	1	1	1	2	4	2	4	2	2	5	2	5	2	5	5	2	5	2	5	5	5	2	5	4	4	4	4	4	4	4	4	4	2	2	4	6	6	6	6	6	6	6	6	6
311133036	2014	2	1	20	1	1	1	1	1	1	1	5	2	1	5	1	5	1	5	5	1	5	1	5	5	5	1	5	5	5	5	5	5	5	5	5	5	5	5	5	7	7	7	7	7	7	7	7	1
311133037	2014	2	1	19	2	2	1	2	2	2	2	2	2	2	4	2	2	2	4	2	2	2	2	2	1	1	2	2	2	3	4	4	2	3	4	3	2	2	4	4	6	6	6	5	6	5	6	6	6
311133038	2014	2	1	20	1	1	1	1	2	2	2	2	2	2	2	2	2	2	2	2	2	2	2	2	2	2	2	2	4	4	4	4	4	4	4	4	4	4	4	4	6	6	6	6	6	6	6	6	6
311133039	2014	1	2	20	1	1	1	1	2	2	3	3	3	3	3	3	2	2	2	2	2	2	2	2	2	2	2	2	2	3	3	2	3	3	2	3	3	2	3	3	4	4	4	3	4	3	3	4	4
311133040	2014	1	1	21	1	1	1	1	1	1	1	2	2	2	5	1	5	1	5	5	1	5	1	5	3	3	2	5	3	4	4	4	4	4	3	3	4	3	4	4	6	5	4	5	5	5	5	5	5
311134001	2014	2	3	20	4	1	1	1	3	2	2	2	2	1	5	1	5	1	5	5	1	5	3	5	5	5	5	5	3	4	4	5	4	3	5	4	4	3	2	5	3	3	4	4	4	3	4	4	3
311134002	2014	1	1	23	1	1	1	1	3	3	3	3	3	3	3	1	5	3	3	4	2	3	4	2	3	2	3	2	4	4	4	4	4	3	4	3	4	4	4	4	4	4	5	4	3	5	4	3	5
311134003	2014	1	1	20	1	1	1	4	2	3	3	2	2	2	3	2	4	3	4	3	2	3	2	3	3	3	3	4	3	2	4	3	4	2	3	3	2	2	2	4	3	5	5	3	5	3	3	3	5
311134004	2014	1	1	21	1	1	1	1	2	4	4	5	1	1	4	1	2	2	2	2	1	2	2	1	5	4	2	5	4	3	5	3	3	4	4	3	5	5	5	4	6	6	6	6	7	7	6	5	2
311134005	2014	1	1	21	2	1	1	3	3	4	2	3	4	2	3	2	3	2	2	3	3	3	2	3	3	3	3	4	5	3	4	3	4	4	3	3	3	3	3	2	5	5	6	4	4	4	5	6	4
311134006	2014	2	1	21	1	1	1	4	2	3	2	2	3	2	4	2	4	3	4	3	2	4	2	4	3	3	3	4	2	4	2	2	3	2	2	3	3	2	2	3	5	4	4	4	4	4	3	5	3
311134007	2014	2	3	21	3	1	1	6	2	3	3	2	1	1	4	2	2	2	2	2	2	2	2	2	2	2	2	2	3	1	2	1	3	3	1	3	3	3	3	3	5	5	5	5	5	5	5	5	5
311134008	2014	2	3	20	1	1	1	4	2	3	2	3	3	2	3	2	3	2	3	2	3	3	2	3	3	3	3	3	3	3	3	1	3	3	3	3	3	3	3	3	4	5	3	4	3	3	3	5	5
311134009	2014	2	3	21	2	1	1	1	2	4	2	2	3	2	3	2	3	3	3	3	3	3	3	3	3	3	3	3	1	1	1	1	1	1	1	1	1	1	1	1	5	5	5	5	5	5	5	5	5
311134010	2014	1	1	22	1	1	1	1	1	4	1	5	2	2	5	1	5	1	5	5	1	5	1	5	5	5	1	1	5	2	5	5	4	5	4	3	3	3	4	5	7	6	6	6	6	6	7	6	6
311134011	2014	1	1	23	1	1	1	1	3	2	4	3	2	2	4	2	3	2	3	2	4	3	2	4	3	2	4	5	4	3	2	3	2	4	3	3	3	3	4	4	2	4	4	3	4	4	5	5	3
311134012	2014	1	1	23	2	2	2	2	2	4	4	2	2	2	4	2	4	2	4	4	2	4	2	2	3	3	2	4	3	2	4	4	4	4	4	4	2	4	3	5	5	4	5	4	4	4	5	4	5
311134013	2014	1	1	22	2	2	2	1	1	4	2	3	2	1	5	2	5	2	5	5	1	5	1	5	5	3	2	5	2	5	2	5	2	5	5	2	5	2	2	3	6	6	6	5	7	5	6	6	1
311134014	2014	1	3	21	2	1	2	5	2	4	2	3	4	2	5	2	3	3	3	3	3	3	3	3	3	3	3	3	4	2	4	3	4	4	3	2	3	2	4	2	4	6	6	5	4	4	6	6	4
311134015	2014	1	3	21	3	3	2	5	2	3	2	3	2	1	4	1	1	2	3	2	2	3	2	1	2	3	2	2	5	3	3	2	2	2	4	2	3	4	4	4	2	3	3	5	4	4	4	5	6
311134016	2014	2	1	20	1	1	1	1	1	2	2	2	2	2	4	2	4	2	4	4	2	4	2	4	4	4	2	4	2	4	3	4	4	4	4	3	4	3	2	3	7	7	7	7	7	7	7	7	4
311134017	2014	2	1	21	3	3	2	2	2	2	2	2	2	2	2	2	2	2	3	3	2	3	2	3	2	3	2	3	2	2	3	2	3	2	3	2	2	2	3	2	2	3	3	4	4	3	4	3	4
311134018	2014	2	3	20	1	1	1	1	2	4	3	4	2	1	4	1	4	2	4	4	1	4	2	4	4	4	1	4	4	2	3	4	4	4	4	4	2	3	4	2	6	6	6	6	6	6	6	6	1
311134019	2014	2	1	20	1	1	1	1	2	4	2	2	3	3	4	3	3	4	4	4	4	4	3	4	3	3	3	4	2	3	3	3	2	3	3	2	2	2	2	4	7	7	7	7	6	6	7	5	7
311134020	2014	2	1	21	2	1	1	1	3	3	3	2	2	2	4	2	3	2	4	3	2	4	2	4	4	3	2	4	3	3	4	3	4	3	3	3	2	2	2	3	4	4	4	4	4	4	4	4	4
311134021	2014	2	1	21	2	1	1	5	3	4	3	4	4	2	4	2	2	3	4	4	3	4	3	4	4	3	3	4	4	3	4	4	3	2	3	3	4	2	3	4	5	5	3	6	6	5	4	4	3
311134022	2014	1	1	22	1	1	1	1	2	5	1	5	3	1	5	2	3	1	5	5	1	5	1	5	5	5	1	5	3	3	4	4	4	4	4	4	4	3	4	4	7	7	7	7	7	5	7	6	1
311134023	2014	2	1	22	2	1	1	4	2	2	1	3	4	1	5	1	4	3	4	4	1	4	3	4	4	3	1	4	2	3	3	4	3	4	4	3	4	4	2	5	6	7	7	6	7	5	7	7	6
311134024	2014	1	3	20	1	1	1	2	4	2	4	2	4	4	2	4	2	4	2	2	4	2	4	2	3	4	4	2	2	4	4	3	4	3	4	4	4	3	4	5	5	4	5	5	5	4	4	5	5
311134025	2014	2	3	21	1	1	1	2	2	3	2	4	3	1	5	1	5	3	5	5	1	5	1	5	5	4	1	5	3	4	3	5	3	3	3	3	5	5	1	3	2	2	3	3	2	1	3	2	1
311134026	2014	2	1	21	2	1	2	5	2	3	2	2	2	2	3	2	3	3	3	3	3	3	3	3	3	3	3	3	3	3	4	4	4	4	4	4	4	3	4	3	3	3	3	3	3	3	3	3	3
311134027	2014	2	1	19	2	2	1	4	1	4	1	2	2	2	4	2	4	3	4	4	2	4	2	4	4	4	2	4	4	4	4	4	4	4	4	4	4	4	4	4	6	6	6	5	7	5	6	6	1
311134028	2014	2	1	18	2	2	1	1	2	4	2	3	2	2	4	3	4	1	4	4	2	4	2	4	5	5	2	5	4	4	3	5	2	3	4	3	3	3	4	2	6	6	6	6	6	5	6	6	1
311134029	2014	2	1	20	2	2	1	5	1	3	2	2	2	2	4	2	4	4	3	4	2	3	4	3	4	3	2	4	5	5	3	5	5	5	5	3	5	3	3	5	6	6	6	5	7	5	6	6	1
311134030	2014	2	1	20	2	1	1	1	2	4	1	3	2	1	5	2	5	2	5	5	2	5	2	5	5	4	1	5	3	3	3	3	3	3	3	3	3	3	3	2	3	3	3	3	4	5	6	4	3
311134031	2014	1	1	21	3	5	3	4	2	2	2	2	3	1	5	1	2	2	5	5	2	5	5	5	3	3	2	5	3	5	4	5	5	5	5	4	5	5	5	5	6	6	6	6	6	6	6	6	2
311134032	2014	1	1	20	2	2	1	3	3	2	2	1	2	2	4	2	4	4	3	4	2	4	4	4	3	3	2	4	2	4	4	3	2	2	3	3	5	2	4	4	4	4	4	4	4	4	5	6	4
311134033	2014	2	3	20	2	1	1	2	2	5	2	4	2	2	5	3	4	2	5	3	1	4	1	5	5	3	2	5	4	2	3	4	4	4	4	4	2	2	2	3	6	6	6	6	6	6	6	6	6
311134034	2014	2	3	21	1	1	1	4	2	4	2	2	2	2	4	2	4	2	4	4	2	4	2	4	4	2	2	4	3	3	3	3	3	3	3	3	3	3	3	3	5	5	5	5	5	5	5	5	5
311134035	2014	2	1	21	2	1	1	5	3	4	4	3	4	2	3	2	4	3	3	3	2	4	3	3	3	3	3	3	2	4	3	4	2	2	4	3	2	3	2	4	5	5	4	5	5	5	5	4	4
311134036	2014	2	1	20	2	3	1	4	3	1	1	2	4	1	2	1	4	1	2	1	3	2	4	5	1	1	4	1	2	5	2	3	2	1	4	2	5	5	3	5	4	5	4	6	3	6	4	5	3
311134037	2014	2	1	21	2	2	1	1	2	4	2	2	4	4	2	2	4	4	4	4	2	4	3	3	2	2	2	2	3	2	4	3	4	4	3	4	3	4	4	4	5	5	6	6	5	5	6	5	6
311134038	2014	1	1	21	1	1	1	1	1	4	2	5	2	2	5	2	5	3	5	5	1	5	1	5	5	5	1	5	1	4	4	4	4	4	3	2	3	1	3	2	7	7	7	7	7	7	7	7	7
311134039	2014	1	3	20	1	1	1	2	3	2	3	2	2	3	2	2	2	2	2	2	2	2	2	2	2	2	2	2	3	3	2	3	3	3	3	3	4	4	4	3	6	5	6	5	6	4	5	4	6
311134040	2014	2	1	22	2	1	1	4	2	4	2	3	2	2	5	2	4	2	4	4	2	4	2	4	4	4	2	4	4	4	3	4	4	3	4	3	4	4	3	4	5	6	6	5	6	5	6	6	4
311134041	2014	1	1	21	2	1	1	1	2	3	2	3	2	2	4	1	4	3	4	4	2	4	2	4	3	3	2	4	4	4	4	4	3	3	4	3	4	3	2	4	5	5	4	5	5	5	5	5	4
311134042	2014	1	1	20	2	4	1	3	3	3	3	3	3	3	3	3	3	3	3	3	3	3	3	3	3	3	3	3	2	3	3	2	2	2	2	2	3	2	4	2	3	4	5	3	4	3	3	3	5
311134043	2014	1	1	22	3	1	1	1	3	3	2	4	2	1	5	2	5	2	5	5	2	5	2	5	5	5	2	5	2	4	5	4	2	3	3	2	4	4	2	4	5	5	5	4	5	6	5	5	2
311134044	2014	2	1	20	1	1	1	1	2	3	2	3	2	2	4	3	4	3	4	4	2	3	2	3	4	3	2	3	2	4	4	4	3	4	4	3	4	2	3	4	3	3	3	3	3	3	3	3	3
311134045	2014	1	1	21	1	1	1	1	3	4	4	4	4	4	4	4	4	4	4	4	4	4	4	4	4	4	4	4	4	4	4	4	4	4	3	4	4	3	4	4	6	6	6	6	6	6	6	6	2
311134046	2014	1	3	23	1	1	1	1	1	5	1	4	2	1	5	1	1	1	1	1	1	4	1	5	1	3	3	3	2	5	5	5	5	5	5	5	5	5	5	5	7	7	7	7	7	7	7	7	7
311134047	2014	1	1	19	3	2	1	4	2	4	2	3	3	2	5	3	4	1	3	2	2	4	2	4	4	4	2	4	4	2	3	3	3	3	4	5	2	2	3	5	5	5	4	5	5	5	5	4	1
311134048	2014	1	1	21	2	1	2	1	1	5	1	3	1	1	5	1	5	2	5	5	1	5	1	5	5	1	1	5	5	5	3	3	3	3	3	3	3	3	3	3	7	7	7	7	7	7	7	7	1
311134049	2014	1	1	20	2	1	2	1	2	3	2	3	2	2	4	2	4	3	3	4	2	4	2	4	4	4	2	3	3	3	3	3	3	3	3	3	4	3	3	4	4	4	4	4	4	4	4	4	4
311134050	2014	1	3	22	1	1	1	1	1	1	1	1	1	1	1	1	1	1	1	1	1	1	1	1	1	1	1	1	4	4	5	5	4	5	4	5	5	4	5	5	3	4	4	4	4	4	4	3	3
311134051	2014	2	1	20	1	1	1	4	2	2	2	2	2	2	2	2	2	2	2	1	2	1	2	2	1	2	2	2	3	4	3	3	3	2	3	3	3	3	2	3	4	4	4	4	4	4	3	3	3
311134052	2014	2	1	20	1	1	1	4	2	2	2	2	2	2	2	2	2	2	2	2	2	2	2	2	2	2	2	2	3	5	4	4	4	3	3	4	5	4	4	5	3	4	4	4	3	4	4	4	3
311134053	2014	1	1	21	3	2	2	5	3	2	3	2	3	1	3	2	5	2	5	5	1	5	1	5	5	3	2	5	3	4	4	4	4	3	4	3	4	5	4	5	6	6	6	5	7	5	6	6	1
311134054	2014	2	1	20	1	1	1	1	3	3	3	2	3	3	5	2	5	3	5	3	3	5	3	3	3	3	3	5	3	3	3	3	3	3	3	3	3	3	3	3	4	5	5	1	3	1	6	6	1
311134055	2014	1	1	21	3	3	2	6	2	3	2	4	3	2	4	1	3	2	4	4	2	3	2	3	3	3	2	2	4	3	4	3	4	3	4	4	3	3	4	3	3	5	5	6	5	6	6	5	5
311134056	2014	1	1	19	2	2	2	1	3	4	3	2	2	2	3	2	5	2	3	4	2	3	2	4	4	4	2	5	3	4	3	3	3	3	3	3	3	3	4	3	4	5	5	5	5	5	5	5	4
311134057	2014	1	1	20	2	3	2	5	4	3	5	4	3	4	4	5	3	4	5	4	4	3	4	5	4	5	4	4	3	5	4	4	4	3	4	4	4	2	4	4	6	5	6	4	5	6	5	6	5
311211001	2016	1	1	17	2	2	2	1	2	4	2	4	2	2	4	2	4	2	4	2	1	4	2	4	1	2	2	5	4	1	3	3	4	4	2	3	1	2	5	3	6	6	6	6	6	5	5	5	3
311211002	2016	2	1	18	2	1	2	2	1	2	3	4	3	1	5	2	5	3	4	5	1	3	1	5	3	3	3	4	5	4	3	5	4	4	3	4	4	5	3	3	6	6	5	7	7	7	6	5	1
311211003	2016	1	1	18	1	1	1	1	1	5	1	2	1	1	5	1	5	2	5	5	1	5	1	5	5	3	1	5	5	5	4	5	5	5	4	5	5	5	5	5	7	7	7	7	7	7	7	7	1
311211004	2016	2	1	19	1	1	1	5	1	4	2	5	5	1	4	1	1	5	5	1	1	5	3	5	5	2	2	1	1	1	3	2	2	2	2	4	4	2	1	2	5	5	5	5	5	5	5	5	5
311211005	2016	2	1	19	2	2	1	4	2	2	2	2	3	3	1	2	2	4	2	3	4	2	3	4	1	2	3	2	3	3	3	3	3	3	3	3	3	3	3	3	5	4	3	2	2	1	3	4	5
311211006	2016	2	1	19	1	1	1	4	1	5	3	3	2	2	4	2	5	4	5	5	1	5	1	5	5	5	1	5	5	3	5	3	4	4	1	2	3	2	3	4	6	6	6	5	6	4	5	7	5
311211007	2016	1	1	18	1	1	1	3	3	4	2	3	4	1	3	1	4	3	4	4	4	4	4	4	3	4	3	2	2	5	3	4	2	2	4	2	5	5	1	5	3	3	3	7	4	7	2	4	1
311211008	2016	2	1	18	1	1	1	4	1	5	2	2	2	1	5	1	5	2	5	5	1	5	1	5	3	3	3	5	5	2	2	3	4	4	2	4	2	1	2	3	7	7	7	7	7	7	7	7	1
311211009	2016	1	1	18	1	1	1	4	2	5	1	4	3	2	4	2	4	2	4	4	2	4	2	4	4	4	2	4	4	3	4	5	5	5	5	5	4	3	3	2	6	6	6	6	6	6	6	6	6
311211010	2016	2	1	18	2	2	1	5	2	4	1	4	3	2	5	3	5	2	5	5	1	4	2	5	2	3	1	5	3	4	4	4	4	4	3	2	3	3	2	4	5	6	5	5	6	4	6	6	2
311211011	2016	2	1	19	1	1	1	1	1	5	2	5	3	1	5	1	5	1	5	5	1	4	1	4	5	5	1	5	4	3	4	4	4	4	4	3	3	2	3	4	7	7	7	7	7	7	7	7	1
311211012	2016	2	1	19	2	1	2	1	2	4	2	4	3	2	5	1	5	3	5	5	1	5	1	5	5	4	2	5	5	2	4	2	2	3	3	3	1	1	1	3	5	6	7	7	7	7	6	3	1
311211013	2016	2	1	17	1	1	1	1	2	3	2	3	2	2	4	4	4	3	5	4	2	4	2	5	2	3	2	5	3	2	3	3	4	2	2	2	2	1	2	3	3	3	4	3	5	6	5	5	4
311211014	2016	1	1	19	1	1	1	1	2	2	2	2	3	1	5	1	4	1	4	2	2	4	1	4	4	2	1	4	5	2	5	5	2	5	5	2	2	2	2	5	7	7	7	5	7	7	4	4	2
311211015	2016	2	1	19	2	2	2	3	1	1	1	1	1	2	2	1	4	3	5	4	1	4	1	5	5	5	1	5	5	3	3	4	4	5	4	4	3	3	5	4	5	6	6	6	6	6	6	6	1
311211016	2016	1	1	18	1	1	1	1	2	4	1	4	3	3	4	2	4	2	4	3	2	3	2	3	3	3	2	3	3	2	4	4	3	3	4	4	2	2	4	4	4	6	6	2	4	5	5	6	5
311211017	2016	1	1	18	4	3	3	7	1	4	3	2	2	2	2	2	5	1	2	5	1	5	1	5	1	3	1	5	5	3	3	4	4	4	4	5	4	4	4	2	5	3	7	7	7	7	7	7	1
311211018	2016	1	2	19	2	1	1	4	2	2	1	1	1	2	1	2	2	2	1	2	1	2	1	2	3	3	2	2	3	2	1	1	2	2	5	5	2	5	4	2	2	3	3	1	2	2	3	3	4
311211019	2016	1	1	18	1	1	1	1	2	3	2	4	5	1	5	1	2	2	4	4	2	4	3	3	4	4	3	3	2	5	5	3	5	4	2	2	5	4	5	4	1	2	7	1	7	6	6	6	5
311211020	2016	1	1	18	1	1	1	1	2	4	3	3	2	1	4	1	4	3	4	4	2	4	2	5	1	1	1	4	4	2	4	4	3	4	5	2	2	1	2	4	5	5	5	5	6	4	5	5	2
311211021	2016	2	1	20	1	1	1	1	2	3	3	4	4	1	5	1	5	4	3	5	1	3	2	5	5	4	3	5	4	3	5	4	5	4	4	5	2	4	4	4	6	5	5	5	6	6	6	6	2
311211022	2016	2	1	18	3	1	1	3	3	5	2	3	2	4	4	2	3	3	5	4	2	4	2	5	2	2	3	5	4	2	3	3	4	3	3	4	2	2	3	2	6	6	3	6	7	7	6	4	1
311211023	2016	2	1	17	1	1	1	1	3	2	2	2	4	2	4	2	4	3	4	4	2	3	2	4	3	4	2	4	3	3	3	4	3	2	4	2	4	2	2	4	5	5	5	4	5	4	5	5	1
311211024	2016	1	1	18	1	1	1	1	3	4	3	2	2	3	4	3	2	2	3	3	4	3	2	2	3	4	4	3	4	2	4	4	4	4	4	3	2	2	2	2	4	5	4	3	3	3	4	5	4
311211025	2016	2	3	18	2	1	1	3	2	3	1	1	3	3	3	2	3	3	3	4	2	2	2	4	1	1	1	5	1	4	4	3	4	2	3	2	4	3	2	3	3	3	4	2	7	1	7	7	7
311211026	2016	2	3	18	2	2	2	1	2	4	3	4	3	2	5	2	4	2	4	4	2	4	2	4	4	4	2	4	4	4	4	5	5	4	5	4	5	3	4	4	2	2	2	3	3	4	2	2	5
311211027	2016	2	1	18	2	2	1	4	4	3	3	2	4	1	3	2	4	5	4	4	2	4	3	4	3	3	3	4	3	2	4	4	4	2	3	2	3	4	2	4	4	6	6	4	6	3	5	5	6
311211028	2016	1	1	18	2	1	1	5	1	3	1	2	4	1	5	2	5	3	4	2	3	3	2	3	3	3	3	3	3	2	3	4	3	3	4	3	2	3	4	3	3	5	4	4	5	4	3	4	3
311211029	2016	2	1	18	1	1	1	1	1	4	2	2	3	2	5	2	5	1	5	5	2	5	2	5	5	2	2	4	5	2	3	4	4	4	3	4	3	2	5	4	3	5	5	4	7	4	6	5	5
311211030	2016	2	1	18	2	1	1	3	2	4	4	4	3	2	4	2	4	2	5	4	2	5	2	5	3	3	2	4	2	4	3	2	3	2	2	2	3	3	2	2	4	5	5	4	4	5	4	6	4
311211031	2016	2	1	18	2	5	2	3	4	3	2	3	4	2	3	2	1	4	3	2	2	2	3	4	2	3	2	4	2	5	4	4	2	3	4	4	5	2	2	4	3	3	3	2	6	3	3	4	5
311211032	2016	2	1	18	2	3	1	4	2	3	1	1	4	1	3	2	3	2	3	4	2	3	2	4	3	3	3	3	4	3	4	3	3	3	3	3	3	2	4	4	5	6	6	3	6	4	5	6	4
311211033	2016	2	1	17	1	1	1	1	1	4	1	5	2	2	5	1	5	1	5	5	1	4	1	5	5	5	1	5	5	5	3	4	4	5	5	4	4	3	3	5	6	5	5	6	5	4	5	5	1
311211034	2016	1	1	18	1	1	1	1	1	5	1	5	2	1	5	5	5	1	5	1	1	3	1	1	2	2	3	1	5	5	5	5	5	5	1	5	1	1	1	5	7	7	7	7	7	7	7	7	7
311211035	2016	1	1	18	2	5	1	5	2	1	1	1	5	2	3	2	2	2	1	1	2	4	3	5	3	3	2	4	4	4	4	5	4	4	2	3	2	2	4	5	6	6	6	7	6	5	7	7	5
311211036	2016	2	1	17	2	2	2	3	1	5	2	4	2	1	5	1	5	2	5	4	1	5	1	4	3	4	2	5	4	2	4	5	4	5	4	3	3	5	3	5	6	6	6	5	6	7	6	7	2
311211037	2016	2	1	19	1	1	1	1	1	3	1	3	1	1	3	1	5	1	5	5	1	5	1	5	5	5	1	4	5	4	3	5	5	5	5	4	2	4	4	5	7	7	7	7	7	7	7	7	2
311211038	2016	2	1	18	3	2	2	1	3	4	4	4	4	2	5	1	3	3	4	5	3	4	4	2	4	4	2	5	1	2	5	5	3	4	2	4	4	4	2	4	6	6	6	6	6	6	5	6	3
311211039	2016	2	1	18	2	1	1	2	1	4	1	4	1	1	5	1	5	1	5	5	1	5	1	5	5	5	1	5	5	3	4	4	4	4	4	3	3	2	2	4	7	7	7	5	7	7	7	7	2
311211040	2016	1	1	18	1	1	1	1	1	4	1	1	3	2	5	2	4	3	3	4	2	4	2	3	3	3	2	3	3	5	5	5	3	2	2	3	3	2	2	2	4	5	5	6	5	7	5	5	3
311211041	2016	2	1	18	1	1	1	2	2	2	2	1	3	1	3	1	3	3	4	3	3	3	3	4	4	2	3	3	2	4	3	4	4	3	4	4	2	4	2	3	3	3	3	2	4	3	4	5	4
311211042	2016	2	1	18	1	1	1	5	1	5	1	3	5	1	5	1	5	2	5	5	1	5	1	5	5	5	3	5	4	3	4	5	5	5	5	5	5	2	3	5	3	5	5	5	6	5	6	7	3
311211043	2016	2	1	18	2	1	1	1	1	5	2	4	2	1	4	1	2	1	5	5	1	5	1	4	5	5	1	5	5	3	5	5	5	5	3	4	3	4	3	2	5	7	6	4	7	6	6	5	2
311211044	2016	1	1	17	2	2	1	1	3	4	2	4	4	2	5	1	5	3	4	4	3	4	2	3	3	3	3	3	4	2	3	3	4	3	4	5	2	3	3	3	6	5	5	4	6	5	5	6	2
311212001	2016	2	1	17	2	2	1	1	1	3	1	5	1	1	5	1	5	1	5	5	1	5	1	3	5	5	1	5	5	3	5	5	5	5	5	3	3	3	5	5	7	7	7	7	7	7	7	7	1
311212002	2016	2	1	18	1	1	1	1	1	4	2	2	2	1	1	1	5	1	5	5	1	5	1	5	5	4	2	5	5	2	5	5	5	5	5	5	5	5	5	5	7	6	6	5	5	4	4	3	3
311212003	2016	1	2	20	2	1	1	3	4	3	3	1	3	2	1	1	3	2	1	1	3	3	4	3	3	3	3	3	2	2	3	2	3	2	2	3	2	2	2	3	2	3	4	5	5	3	5	6	6
311212004	2016	1	1	18	2	2	1	1	1	2	1	4	4	1	5	1	5	4	3	4	1	4	1	5	2	3	1	5	4	3	4	4	2	3	4	2	3	3	3	4	5	6	6	4	7	5	5	5	1
311212005	2016	2	1	18	1	1	1	2	1	4	1	3	3	1	4	1	5	2	4	5	2	4	2	5	5	2	2	5	5	4	3	4	3	4	3	2	3	2	3	5	5	6	6	5	7	6	5	6	1
311212006	2016	2	1	18	1	1	1	1	2	3	2	2	3	1	4	2	5	1	5	5	2	5	2	2	2	5	2	5	3	4	4	4	4	4	4	4	4	4	4	4	7	6	6	6	6	6	6	6	2
311212007	2016	2	1	18	1	1	1	1	2	3	2	3	2	2	4	2	5	1	5	5	2	5	2	2	2	5	2	5	4	4	4	3	4	4	4	4	4	3	3	4	7	6	6	6	6	6	6	6	2
311212008	2016	2	1	18	2	3	3	2	1	5	1	1	1	1	5	1	5	1	5	1	1	2	1	5	1	1	1	5	3	1	3	4	3	2	2	2	2	2	2	2	2	3	3	4	3	2	3	2	3
311212009	2016	2	1	17	2	3	2	5	4	3	2	1	4	3	3	1	4	4	3	3	2	3	4	5	4	3	3	2	3	4	2	4	3	4	4	2	4	2	5	5	1	2	2	2	1	3	3	3	3
311212010	2016	2	1	18	2	1	1	2	1	2	1	2	3	2	5	2	5	3	5	3	1	5	2	3	4	3	2	4	3	3	3	2	4	2	2	3	3	2	3	5	5	5	5	1	7	5	3	3	2
311212011	2016	2	1	18	2	3	3	4	1	5	3	3	2	1	5	1	4	1	5	5	1	3	1	5	5	5	1	5	5	3	5	3	5	5	3	5	3	3	3	4	7	7	7	7	7	7	7	7	1
311212012	2016	2	1	18	2	1	1	1	1	3	3	1	4	1	5	1	2	2	5	3	3	4	1	3	5	5	2	3	2	5	3	5	4	3	5	4	5	5	2	5	6	6	6	5	6	6	5	5	2
311212013	2016	2	1	19	2	1	1	1	1	5	1	5	1	2	5	1	5	1	1	5	1	5	1	5	5	5	1	5	5	5	5	5	3	1	5	3	5	5	5	5	7	7	7	7	7	7	7	7	1
311212014	2016	1	1	17	2	1	2	3	2	3	4	3	5	1	5	3	5	1	5	5	2	5	1	5	5	5	2	5	2	2	3	4	4	5	3	2	3	2	3	4	7	6	7	7	7	5	6	6	6
311212015	2016	1	1	19	2	1	2	1	2	2	2	3	3	2	4	2	5	3	5	5	1	5	1	5	5	2	3	5	3	4	5	4	5	2	2	2	4	3	4	5	3	5	4	1	7	1	3	2	2
311212016	2016	2	1	19	1	1	1	1	1	5	1	5	5	1	5	3	5	3	5	5	1	5	1	5	4	4	3	3	4	1	3	3	4	3	3	1	1	1	3	1	6	6	6	7	6	7	7	7	1
311212017	2016	1	1	18	2	2	2	4	2	5	1	1	3	2	4	2	4	1	5	5	1	3	2	5	5	5	1	5	3	2	3	4	4	4	3	4	2	1	4	2	6	7	7	5	7	6	6	6	2
311212018	2016	2	1	18	2	1	1	4	2	3	4	2	3	1	5	1	5	2	5	5	1	5	1	4	3	3	2	5	2	2	4	3	4	2	3	3	4	1	3	2	5	5	7	3	7	3	6	6	4
311212019	2016	2	1	18	1	1	1	1	1	4	1	3	5	1	5	1	5	5	1	5	1	5	1	5	5	5	1	5	5	2	5	3	5	3	3	5	3	1	5	1	7	7	7	7	7	7	5	7	1
311212020	2016	2	1	19	1	1	1	1	3	4	1	1	3	1	3	2	4	3	2	3	3	3	3	4	2	1	2	4	3	2	4	3	3	2	3	2	2	2	4	3	4	4	5	3	6	6	5	5	4
311212021	2016	2	1	19	1	1	1	1	1	4	1	3	4	3	5	3	3	2	5	5	1	4	2	5	5	4	2	4	5	2	3	3	4	4	4	3	2	2	3	4	6	6	6	6	6	7	6	5	2
311212022	2016	2	1	17	1	1	1	1	1	5	1	1	3	1	5	1	3	1	3	5	1	4	1	5	5	2	1	5	4	3	4	3	5	1	5	1	1	5	1	5	6	6	7	7	7	7	7	7	1
311212023	2016	2	1	19	1	1	1	1	1	1	2	2	3	2	5	3	3	3	5	5	1	5	1	5	5	5	2	5	3	2	3	4	3	4	3	5	5	3	2	5	6	6	6	5	7	4	4	7	4
311212024	2016	2	1	17	2	1	1	4	3	3	3	2	4	1	5	2	4	4	5	4	3	4	3	5	3	2	4	4	3	4	3	4	3	3	4	2	4	2	3	4	4	7	7	4	6	4	4	6	6
311212025	2016	2	1	18	2	2	1	1	2	3	2	4	4	2	5	2	4	4	4	4	2	3	2	3	4	3	2	3	4	4	4	4	4	4	3	3	2	4	3	4	6	6	6	6	5	5	6	7	2
311212026	2016	2	1	18	2	3	3	2	3	5	2	5	5	1	3	1	5	2	5	3	1	3	2	1	5	1	1	5	4	3	4	4	4	4	2	3	3	2	3	3	5	7	6	7	7	7	6	6	1
311212027	2016	2	1	18	2	3	2	5	1	5	1	3	1	5	5	3	4	1	5	5	1	3	2	5	1	1	5	3	5	2	4	2	5	5	2	5	1	1	5	2	4	7	7	3	7	2	7	7	7
311212028	2016	2	1	18	2	1	2	1	1	5	1	2	1	1	5	2	3	2	5	5	1	5	1	5	5	3	1	5	5	3	4	4	5	5	4	3	4	4	5	4	5	6	6	4	6	4	5	6	4
311212029	2016	2	1	18	1	1	1	1	1	4	1	4	1	1	5	2	5	1	5	5	1	5	1	5	5	3	1	5	4	3	4	5	5	5	4	4	3	4	3	5	7	7	7	5	7	6	7	3	1
311212030	2016	1	1	18	2	4	3	5	2	4	4	3	3	2	3	2	4	4	3	2	3	2	3	2	4	4	3	2	4	4	5	2	2	2	2	2	5	3	4	4	4	5	5	3	4	4	5	4	6
311212031	2016	1	1	17	2	2	1	2	3	4	2	1	5	2	4	1	3	3	4	2	3	3	3	4	2	2	4	4	4	3	4	4	4	4	4	3	3	2	3	4	3	5	6	4	5	1	6	6	4
311212032	2016	1	1	18	3	3	3	4	1	5	2	5	2	1	5	1	4	1	4	4	1	4	1	4	3	3	1	3	3	4	4	5	5	5	5	4	3	2	4	5	5	7	7	5	7	5	7	7	5
311212033	2016	1	1	18	1	1	1	4	3	3	2	2	3	1	4	1	4	1	4	4	1	3	2	4	3	3	2	3	2	2	3	2	2	3	3	2	2	2	2	3	4	4	5	4	5	3	4	4	5
311212034	2016	1	1	17	1	1	1	1	2	3	2	3	2	2	5	3	4	2	5	5	1	5	1	5	5	5	2	4	3	5	4	5	2	1	4	1	4	3	2	4	4	6	5	7	6	6	5	6	1
311212035	2016	1	1	18	1	1	1	1	1	4	1	4	2	2	5	3	4	2	5	5	1	5	1	5	5	5	2	4	4	4	4	5	2	2	4	2	5	4	3	5	4	6	5	7	6	6	5	6	1
311212036	2016	1	1	18	1	1	1	4	4	3	2	4	3	2	5	2	5	2	2	5	1	5	2	5	4	3	2	5	3	5	3	3	2	5	5	4	5	3	2	4	5	4	4	4	5	4	3	4	4
311212037	2016	1	1	18	1	1	1	3	1	5	1	5	1	3	5	1	5	3	5	1	1	5	1	5	3	3	1	4	5	1	3	2	5	2	5	2	2	2	5	1	7	1	1	7	7	7	1	1	1
311212038	2016	2	1	18	2	2	1	1	1	4	1	1	5	1	5	1	5	5	5	5	1	5	1	5	5	5	1	5	5	1	3	3	5	1	3	1	3	3	5	3	6	7	7	7	7	7	7	7	1
311212039	2016	2	1	18	2	1	2	3	3	1	3	2	4	2	3	2	3	2	4	4	4	2	4	5	4	3	3	3	1	3	3	3	2	1	3	2	3	1	2	2	1	2	3	4	4	4	2	2	6
311212040	2016	2	1	18	1	1	1	3	1	4	1	2	2	2	4	2	4	2	4	4	2	4	2	4	4	4	2	4	5	4	4	3	3	3	4	3	5	2	3	5	6	6	6	6	6	6	6	6	3
311212041	2016	2	1	17	1	1	1	4	1	5	1	5	4	1	5	1	1	3	5	5	1	5	1	5	5	5	1	5	3	5	3	5	2	3	5	3	5	5	2	5	5	6	7	4	7	2	7	7	1
311212042	2016	2	1	18	2	1	3	4	2	4	2	5	2	2	5	2	3	4	3	2	3	3	2	3	4	4	2	4	3	4	4	5	4	4	5	3	4	3	4	3	4	6	6	6	6	6	6	6	5
311212043	2016	1	1	19	1	1	1	3	3	4	2	1	4	2	2	1	4	4	4	4	4	3	3	4	2	1	4	4	2	2	3	4	4	4	4	2	3	4	5	2	6	6	6	2	5	3	3	4	6
311212044	2016	1	1	19	2	1	1	1	2	3	1	1	3	1	4	1	5	3	4	4	1	4	1	3	3	3	3	3	3	3	4	4	4	1	3	1	1	3	2	4	4	7	7	3	6	4	6	6	4
311212045	2016	1	1	18	1	1	1	1	1	5	1	1	5	1	5	1	5	1	3	5	1	5	1	5	5	1	1	5	5	5	5	5	5	5	5	5	5	5	5	5	5	7	7	7	7	7	7	7	7
311213001	2016	1	1	17	1	1	1	1	1	3	2	3	3	1	5	2	4	1	4	4	1	4	1	4	4	4	1	4	4	3	4	3	4	3	4	2	3	4	4	5	5	5	5	5	5	5	5	6	3
311213002	2016	2	1	18	1	1	1	2	2	5	1	4	3	1	5	1	5	2	5	5	1	5	1	5	5	5	2	5	4	2	5	5	3	4	5	3	4	2	4	4	5	5	5	5	5	5	5	5	6
311213003	2016	1	1	18	2	5	3	2	2	3	1	2	2	2	2	2	5	2	3	2	1	3	2	3	2	4	5	2	4	4	4	3	3	4	4	4	4	3	4	5	1	3	2	4	4	5	3	5	3
311213004	2016	2	1	18	2	1	3	1	2	5	1	3	4	1	5	2	5	3	5	5	1	4	2	5	5	4	1	5	4	2	4	4	4	4	4	5	3	3	3	5	7	7	7	6	7	4	7	6	2
311213005	2016	1	1	18	2	2	1	4	2	2	2	3	4	1	3	1	5	2	4	4	1	4	1	5	5	5	1	5	5	2	5	4	5	5	4	2	2	3	4	3	7	7	1	7	7	7	1	1	1
311213006	2016	2	1	18	2	3	1	3	2	4	3	3	4	2	4	2	4	3	4	4	2	4	2	4	3	3	3	4	4	2	3	2	3	2	3	2	2	3	2	2	7	7	7	7	7	7	7	7	1
311213007	2016	1	1	18	1	1	1	1	1	3	2	2	3	1	4	1	3	1	4	3	2	4	2	4	4	2	2	4	4	3	4	4	4	4	4	3	2	2	4	4	3	3	5	5	5	3	5	3	5
311213008	2016	1	1	18	3	3	2	4	1	4	2	2	2	1	4	3	3	4	5	5	1	4	1	5	2	2	1	5	3	4	5	4	4	3	2	2	4	3	3	5	6	6	4	3	7	5	7	7	5
311213009	2016	2	1	18	1	1	1	1	2	3	2	3	5	1	5	3	4	3	2	4	1	4	3	4	3	3	2	4	2	4	4	4	4	2	3	2	3	3	2	3	4	5	4	5	6	7	6	6	1
311213010	2016	1	1	18	1	1	1	1	1	1	2	1	1	1	5	5	4	2	5	5	1	4	1	1	4	4	1	4	4	3	4	3	4	4	3	3	3	3	3	3	7	7	7	5	7	7	7	6	6
311213011	2016	1	1	18	1	1	1	1	1	5	1	5	2	1	5	1	5	2	5	4	2	5	1	5	4	5	1	4	4	2	5	5	4	4	4	4	2	2	4	5	7	5	5	7	7	7	3	5	1
311213012	2016	2	1	18	3	5	1	5	4	2	3	2	5	5	2	2	3	3	2	2	2	2	4	2	2	2	3	2	3	2	4	4	4	4	4	2	2	4	5	3	6	6	4	4	4	4	4	1	1
311213013	2016	1	1	20	2	2	1	1	1	2	3	2	2	3	2	3	5	3	3	3	3	3	3	3	3	3	3	3	5	1	5	4	3	4	4	3	1	2	3	4	4	4	4	4	4	4	4	4	4
311213014	2016	1	1	18	1	1	1	1	1	5	1	1	1	1	5	1	5	1	5	1	1	5	1	5	5	5	1	5	5	1	5	5	5	5	5	5	4	4	4	4	7	7	7	7	7	7	7	7	1
311213015	2016	2	3	18	1	1	1	1	2	2	3	2	5	1	5	3	4	3	4	4	1	3	3	4	4	4	2	5	4	2	3	4	4	2	3	2	1	1	2	1	6	5	5	5	5	5	5	5	3
311213016	2016	2	1	18	1	1	1	1	1	3	1	5	1	1	5	3	5	5	5	5	1	5	1	4	2	5	1	5	5	5	4	5	5	5	4	4	5	4	5	5	7	7	7	7	7	7	7	7	1
311213017	2016	2	1	18	4	5	1	5	2	4	2	4	3	2	3	3	4	3	4	3	3	4	2	4	3	3	2	3	4	3	4	3	3	2	3	2	4	4	5	3	6	7	7	5	7	3	7	7	4
311213018	2016	1	1	18	1	1	1	1	1	4	2	3	2	1	4	2	2	2	4	4	1	4	2	4	4	5	1	3	4	4	5	4	4	3	4	3	4	3	2	4	5	4	5	6	4	5	5	6	5
311213019	2016	2	1	18	2	2	3	4	4	2	3	3	4	1	4	1	3	3	4	4	3	4	2	3	4	3	2	4	3	3	4	3	3	2	4	3	3	3	5	4	3	7	7	6	4	5	7	7	5
311213020	2016	1	1	19	1	1	1	2	2	4	2	4	3	1	5	2	5	1	5	5	1	5	2	5	4	3	2	5	4	2	3	4	4	4	3	1	2	4	3	3	6	7	6	5	7	5	5	6	1
311213021	2016	1	1	18	1	1	1	1	3	5	3	2	4	4	2	1	3	4	5	3	3	4	3	2	2	2	2	4	3	2	2	2	2	4	2	3	2	2	3	2	3	5	5	2	6	2	6	6	5
311213022	2016	1	1	18	1	1	1	1	1	5	1	1	4	3	1	3	1	4	5	1	4	1	4	4	4	4	1	4	5	3	3	4	1	5	4	3	4	1	3	4	6	6	6	5	6	4	7	7	1
311213023	2016	1	1	19	1	1	1	2	1	4	1	4	2	1	3	2	4	2	4	5	1	5	1	5	5	3	2	4	4	2	5	3	5	5	4	5	3	2	4	4	5	5	5	5	6	5	4	6	6
311213024	2016	1	1	18	1	1	1	1	1	2	1	1	4	1	5	1	5	1	4	5	1	5	1	5	4	2	1	5	5	3	4	5	3	3	5	3	3	2	2	3	7	7	7	7	7	4	4	5	6
311213025	2016	2	1	18	1	1	1	2	2	4	3	3	4	1	4	2	4	4	3	5	1	4	2	4	4	3	2	4	3	1	3	3	3	2	4	3	1	4	5	2	6	6	6	6	6	6	6	6	1
311213026	2016	2	1	18	2	2	1	1	3	4	2	1	5	1	4	1	4	2	3	4	2	3	3	5	3	2	3	4	2	2	5	2	5	3	5	2	4	2	4	3	3	7	7	3	6	3	6	6	6
311213027	2016	2	1	18	1	1	1	1	2	3	2	4	3	2	4	2	4	3	3	4	2	3	1	4	3	4	2	4	4	3	4	3	3	4	4	3	3	2	2	4	4	5	5	6	4	6	4	4	4
311213028	2016	2	1	18	2	1	1	1	2	4	1	1	2	2	5	2	4	2	4	4	2	4	2	4	4	3	2	4	5	3	3	4	4	3	4	4	3	2	4	4	6	7	7	5	7	5	6	7	4
311213029	2016	2	1	18	1	1	1	1	2	3	1	2	3	1	5	1	4	3	4	4	2	4	1	4	5	4	1	4	3	4	4	3	4	4	4	4	4	3	2	4	7	6	6	6	6	6	5	6	1
311213030	2016	2	1	19	1	1	1	1	1	4	1	3	1	1	5	1	5	1	5	1	2	5	1	4	2	2	1	2	5	2	5	3	5	5	3	4	1	2	2	4	7	7	7	7	7	7	7	7	1
311213031	2016	1	1	18	1	1	1	1	2	5	2	3	2	1	5	1	5	5	5	2	1	5	2	5	2	4	2	4	4	2	3	4	4	3	4	3	2	2	2	4	4	7	7	4	6	4	4	4	1
311213032	2016	2	1	19	1	1	1	1	2	3	2	3	3	2	3	2	1	2	4	4	2	5	2	3	3	3	2	5	3	2	3	4	4	3	4	3	2	2	3	4	6	6	6	6	6	6	6	6	3
311213033	2016	2	1	19	3	3	2	5	1	4	2	2	2	5	5	1	3	3	3	3	3	3	3	3	3	3	3	3	5	5	5	5	5	3	4	3	5	1	4	4	6	6	6	3	6	3	6	6	4
311213034	2016	2	1	17	2	1	1	1	2	2	2	4	3	2	3	2	5	2	4	4	3	3	3	3	3	3	3	3	4	3	4	4	4	4	4	3	3	2	3	4	6	6	6	6	6	6	6	6	1
311213035	2016	2	1	18	2	1	2	1	3	5	1	1	5	1	3	1	5	1	3	5	1	5	3	5	1	1	3	3	2	2	1	3	3	5	1	1	1	1	5	1	4	4	4	4	4	4	4	4	4
311213036	2016	1	1	18	1	1	1	5	1	3	1	3	4	3	5	2	5	1	5	4	2	5	1	5	3	3	2	5	5	5	4	4	5	5	4	3	3	4	5	2	4	7	7	4	7	4	7	7	4
311213037	2016	2	1	19	1	1	1	1	2	5	2	4	3	5	1	5	1	4	4	1	4	1	5	2	2	1	5	5	4	2	3	3	4	4	3	5	3	3	2	4	4	7	7	6	7	6	6	6	4
311213038	2016	2	1	18	1	1	1	1	2	4	2	2	3	2	5	3	5	3	5	5	2	5	2	5	5	3	3	5	3	2	3	5	5	3	5	5	2	3	3	2	6	6	6	6	6	6	6	6	1
311213039	2016	2	1	18	2	2	1	1	5	5	5	1	5	1	5	2	5	1	5	5	1	2	1	3	3	3	1	5	3	5	5	5	5	3	5	5	5	2	2	2	4	6	6	4	7	2	6	7	1
311213040	2016	2	1	18	3	4	2	5	3	5	5	1	1	5	1	3	1	3	1	1	5	1	5	5	3	3	5	1	1	5	4	5	5	5	5	5	5	5	1	5	2	4	4	4	6	4	5	4	5
311213041	2016	1	1	18	1	1	1	1	2	2	1	5	5	5	5	2	5	1	5	5	1	5	1	5	4	1	1	5	1	1	1	1	1	1	1	1	1	1	1	1	5	5	5	4	7	4	7	7	2
311213042	2016	1	1	18	1	1	1	1	2	5	3	3	2	2	5	3	3	1	5	5	1	5	1	5	4	1	3	5	5	1	4	2	4	2	2	4	1	2	3	2	6	6	6	6	7	4	6	6	3
311213043	2016	2	1	18	3	2	1	5	2	4	2	3	3	1	5	2	5	5	5	5	1	5	2	5	1	1	1	5	5	5	3	4	5	5	5	5	5	1	5	1	7	7	7	7	7	7	7	7	1
311213044	2016	1	1	18	1	1	1	1	2	2	1	3	2	4	4	2	4	2	3	4	2	3	4	2	3	4	2	5	4	5	3	3	1	3	4	3	3	4	3	5	3	5	3	4	3	5	3	4	3
311213045	2016	1	1	18	1	1	1	1	3	4	2	2	4	1	4	2	3	2	3	4	2	4	2	4	4	4	2	5	4	2	5	4	4	4	3	3	1	3	3	3	4	4	3	5	6	5	6	6	2
311214001	2016	1	1	17	2	1	1	3	1	5	1	5	2	1	5	3	5	1	5	3	1	4	1	5	3	3	1	5	4	2	2	5	5	5	2	5	3	3	5	3	7	7	7	7	7	7	7	7	1
311214002	2016	1	1	18	1	1	1	4	2	4	2	2	2	2	4	2	4	2	2	4	2	4	2	4	4	4	2	4	4	3	4	4	4	4	4	3	3	2	3	4	5	6	5	6	6	6	6	6	1
311214003	2016	2	1	18	1	1	1	1	1	4	2	1	2	1	5	4	5	2	5	5	1	5	1	5	5	1	1	5	3	4	4	3	3	2	3	2	4	2	2	4	6	6	2	7	7	7	2	2	1
311214004	2016	2	1	18	1	1	1	2	2	3	2	3	2	2	5	2	5	2	5	4	2	5	2	5	5	3	2	5	4	4	4	4	4	4	4	4	4	3	4	4	7	7	7	7	7	7	7	7	7
311214005	2016	1	3	18	2	2	2	3	2	5	2	3	2	2	5	1	3	4	5	5	1	3	1	5	5	5	2	5	4	1	3	4	4	4	4	3	1	2	1	5	5	6	5	6	6	6	6	6	1
311214006	2016	1	1	17	2	2	1	5	2	3	3	3	3	1	5	1	5	2	5	1	3	4	2	2	1	2	5	3	4	3	3	4	3	2	3	3	2	1	2	1	5	5	4	1	7	1	3	5	5
311214007	2016	2	1	18	1	1	1	4	3	3	2	2	4	1	5	1	5	3	5	5	1	4	1	5	5	4	1	5	4	3	4	4	4	4	4	3	3	2	3	4	5	6	6	4	7	4	7	7	4
311214008	2016	1	1	18	1	1	1	1	2	4	2	3	3	3	4	2	4	3	4	4	2	5	2	5	4	4	2	5	3	3	4	2	4	2	3	2	3	2	2	2	4	5	5	4	5	4	5	5	4
311214009	2016	2	1	18	1	1	1	1	3	4	2	4	2	3	4	1	4	3	4	4	2	4	2	4	4	4	2	4	4	3	4	4	4	4	4	3	3	2	3	4	4	7	7	1	7	6	7	7	7
311214010	2016	1	1	18	2	3	1	4	2	3	4	3	2	3	3	1	5	1	4	4	4	3	2	4	4	2	2	4	3	1	2	3	1	1	4	4	1	1	1	5	3	5	6	5	4	5	6	5	4
311214011	2016	2	1	18	3	1	1	4	2	3	2	3	2	1	4	3	3	2	4	4	2	4	2	4	3	3	2	4	4	5	4	4	4	4	4	3	4	4	4	3	3	4	5	4	4	4	5	3	5
311214012	2016	2	1	18	1	1	1	1	2	4	1	2	3	1	5	2	5	3	5	5	3	4	1	4	2	4	2	5	4	3	5	4	3	2	3	2	3	2	2	2	6	6	5	6	3	2	2	5	6
311214013	2016	2	1	19	1	1	1	1	3	3	1	2	4	1	5	2	1	1	5	4	1	5	2	5	5	3	1	5	4	3	4	4	4	4	4	3	3	2	3	4	4	7	7	1	7	5	7	7	1
311214014	2016	1	1	19	2	1	3	1	1	3	1	3	4	1	5	1	4	2	5	5	1	4	1	5	5	4	1	5	5	2	5	4	5	5	2	5	2	2	5	3	6	3	5	3	3	5	3	5	2
311214015	2016	1	1	18	1	1	1	1	1	3	3	4	1	2	5	1	5	1	3	2	1	5	1	5	2	3	1	5	3	3	3	3	3	3	3	3	3	3	3	3	6	3	4	5	4	3	2	3	4
311214016	2016	1	1	18	1	1	1	1	1	3	1	1	3	1	5	1	5	2	5	5	1	5	1	5	5	2	1	5	4	3	3	4	4	4	4	3	2	2	2	2	7	1	1	7	7	7	7	1	1
311214017	2016	1	1	19	2	2	2	1	2	5	1	4	4	2	4	4	4	2	4	4	2	4	2	2	2	3	3	3	3	3	4	3	4	5	3	3	4	3	4	5	2	2	2	2	2	2	2	2	2
311214018	2016	1	1	19	1	1	1	1	1	4	1	4	1	1	3	1	3	1	2	3	5	3	1	3	3	3	1	5	5	2	4	4	4	4	3	4	2	5	5	5	1	2	3	5	2	4	6	3	4
311214019	2016	1	1	18	1	1	1	2	1	5	5	4	3	3	3	5	5	1	2	3	1	5	3	5	3	3	1	2	3	3	2	4	3	2	3	4	3	2	5	3	3	7	3	7	7	7	7	7	1
311214020	2016	2	1	18	1	1	1	1	1	3	2	3	1	1	4	2	5	3	5	5	1	5	1	3	5	4	1	5	4	2	3	4	3	4	3	3	4	4	2	5	7	5	5	4	6	6	5	6	3
311214021	2016	2	1	18	1	1	1	1	1	3	3	1	5	1	5	3	5	5	5	1	1	5	1	5	5	5	1	5	2	3	4	4	4	1	2	2	3	4	4	4	7	6	6	1	4	4	4	3	1
311214022	2016	2	1	19	3	1	1	1	3	4	2	3	2	2	4	2	5	2	4	4	2	4	2	4	3	4	2	3	3	4	4	4	4	4	3	4	4	3	3	4	5	5	5	5	5	5	5	5	2
311214023	2016	2	1	18	1	1	1	3	1	5	1	5	1	1	5	3	5	1	4	3	3	5	1	5	5	1	3	3	4	5	3	5	5	5	4	3	5	5	5	5	7	7	1	7	7	7	7	7	1
311214024	2016	2	1	18	1	1	1	1	2	4	2	2	3	2	5	1	4	2	4	4	2	4	2	4	4	2	2	4	2	3	4	3	4	4	4	2	4	2	4	3	5	5	5	4	5	4	5	5	3
311214025	2016	1	1	19	1	1	1	1	2	3	3	3	3	2	3	2	5	2	5	5	1	3	3	3	3	3	2	3	3	2	4	3	3	3	2	2	2	2	2	5	4	7	3	6	7	4	7	7	1
311214026	2016	1	1	19	1	1	1	1	1	5	5	5	1	1	5	1	1	5	5	5	1	5	1	1	5	5	1	1	2	3	3	3	4	4	4	4	4	4	4	4	7	7	7	7	7	7	7	7	1
311214027	2016	1	1	18	1	1	1	1	1	3	1	3	1	4	4	1	5	1	5	5	1	3	1	5	5	5	1	5	4	2	5	5	4	3	3	3	4	2	4	4	4	5	4	4	5	4	4	4	4
311214028	2016	1	1	18	1	1	1	1	1	5	1	3	1	1	5	1	5	1	5	5	1	5	1	5	5	5	3	5	5	1	4	3	5	4	3	5	1	4	4	2	7	5	3	7	7	7	7	5	1
311214029	2016	1	3	18	2	2	1	1	1	1	1	2	2	2	3	2	2	3	2	3	3	3	3	3	3	3	3	4	3	2	3	3	3	2	3	3	3	3	2	3	7	7	7	6	7	5	6	4	3
311214030	2016	2	1	17	2	3	1	4	2	3	2	4	3	1	4	1	3	2	3	4	2	4	2	4	2	3	3	4	4	2	3	2	3	2	3	2	2	3	2	2	4	5	5	6	6	6	5	3	2
311214031	2016	2	1	19	3	2	1	1	2	3	2	2	3	1	4	3	5	1	5	5	1	5	1	5	3	1	1	3	3	4	3	5	5	4	4	4	3	3	2	5	6	7	6	4	6	4	7	7	1
311214032	2016	2	1	18	1	1	1	1	2	5	1	5	3	2	5	4	3	3	5	5	3	4	2	4	4	4	3	4	5	4	5	4	4	5	5	4	2	2	3	5	5	5	5	4	4	7	5	5	2
311214033	2016	1	1	18	1	1	1	1	1	1	1	2	1	2	4	2	2	3	2	1	1	1	1	2	3	2	1	3	4	2	3	2	4	4	3	4	2	2	3	3	6	6	6	6	5	5	7	6	6
311214034	2016	1	1	18	2	1	1	1	2	4	2	2	3	1	3	2	2	4	2	3	2	3	2	4	2	3	2	3	4	4	4	4	4	4	4	4	4	4	4	4	4	3	6	3	6	4	3	6	2
311214035	2016	1	1	18	3	4	1	4	2	3	3	2	4	1	4	1	4	3	3	2	3	3	3	4	2	2	3	4	4	5	3	4	3	4	5	1	5	4	4	4	4	4	4	4	4	4	4	4	3
311214036	2016	1	1	18	2	3	1	4	3	3	3	3	4	1	3	1	5	3	3	1	5	1	5	3	1	1	3	2	3	4	4	2	2	2	3	2	2	2	2	2	3	5	5	6	6	3	6	6	6
311214037	2016	1	3	18	2	1	2	1	1	3	3	5	3	1	5	1	5	1	5	5	1	5	1	5	5	5	1	5	5	5	5	5	3	1	5	3	5	5	5	5	7	7	7	7	7	7	7	7	7
311214038	2016	2	1	18	2	1	1	3	2	3	2	3	4	1	5	2	4	3	4	4	2	5	2	5	5	4	3	5	3	2	3	2	4	4	2	5	2	1	5	2	5	5	5	4	5	5	5	4	5
311214039	2016	2	1	17	2	2	1	1	2	3	1	2	3	1	5	2	5	1	5	4	1	4	1	5	4	5	2	5	5	1	5	5	5	5	4	4	2	1	4	3	6	6	6	6	6	5	6	6	1
311214040	2016	2	1	18	1	1	1	2	2	2	2	1	2	1	4	2	3	2	4	3	2	4	2	4	2	3	2	3	3	2	4	3	4	3	3	3	2	2	2	2	5	6	5	4	5	4	4	4	3
311214041	2016	1	1	18	1	1	1	1	2	3	1	4	4	1	5	1	5	2	5	5	1	5	1	3	3	3	1	4	5	1	3	3	3	3	4	3	1	2	3	5	7	6	5	7	7	7	1	1	1
311214042	2016	2	1	18	2	1	1	4	2	4	2	3	3	2	4	2	4	3	4	4	3	3	3	4	3	4	3	4	4	4	4	3	3	2	3	3	4	3	2	3	3	4	3	4	4	5	4	5	4
311214043	2016	2	1	18	1	1	1	1	3	4	1	3	4	1	4	1	4	3	3	4	2	4	2	5	4	3	2	5	3	4	3	4	5	4	4	3	4	2	2	3	5	5	6	7	7	4	6	5	2
311241001	2013	1	1	21	3	2	2	3	2	3	2	3	4	2	4	1	4	2	4	4	2	4	1	5	4	3	1	5	3	3	4	5	4	4	4	4	3	3	2	3	4	6	6	5	7	5	3	6	3
311241002	2013	1	1	20	1	1	1	1	1	4	1	4	1	1	4	1	4	1	4	4	1	4	1	4	4	4	1	4	5	5	5	5	5	5	5	5	5	5	5	5	7	7	7	7	7	7	7	7	1
311241003	2013	1	1	22	1	1	1	1	3	2	4	3	2	3	2	5	2	3	2	4	2	3	4	2	3	1	3	5	3	3	3	3	4	3	5	3	4	3	4	3	5	4	3	5	4	3	4	5	3
311241004	2013	2	1	22	1	1	1	1	1	3	1	2	3	2	4	2	2	2	4	4	1	4	1	5	5	1	2	5	4	4	4	5	4	3	4	3	4	2	3	4	5	4	5	4	5	4	5	4	5
311341001	2013	1	1	22	1	1	1	1	1	3	1	3	1	1	4	1	4	2	5	5	2	4	2	5	3	3	2	5	5	5	5	4	4	4	5	5	5	4	5	5	6	7	7	4	7	6	6	6	1
311341002	2013	1	1	21	2	1	1	1	1	5	1	2	2	2	5	1	5	1	5	5	1	5	1	5	5	3	2	4	4	5	5	5	5	5	4	3	4	5	4	4	6	7	7	5	7	5	6	7	1
311341003	2013	1	1	21	1	1	1	1	1	5	1	5	4	1	3	1	5	3	5	2	2	5	1	5	5	5	1	5	5	5	4	5	5	5	5	5	5	3	5	5	7	7	7	7	7	7	7	7	1
311341004	2013	2	1	21	1	1	1	1	2	3	3	3	3	2	5	1	3	3	4	5	2	4	2	5	4	3	2	5	4	4	4	4	4	4	4	4	4	2	4	4	6	6	6	6	6	6	6	6	1
311341005	2013	1	1	22	1	1	1	3	3	3	2	4	4	4	3	3	3	2	4	4	2	3	3	4	4	3	2	4	3	2	2	2	4	3	3	3	2	2	4	2	5	6	5	2	5	3	5	5	2
311341006	2013	1	1	21	2	2	1	1	1	4	1	3	2	2	4	2	5	2	4	4	2	4	2	4	3	4	2	5	5	2	4	4	3	4	3	3	2	2	2	3	5	6	6	5	6	5	6	6	1
311341007	2013	2	1	21	1	1	1	1	1	3	2	2	4	1	4	2	4	2	4	4	2	4	2	5	3	3	2	2	4	3	4	4	4	2	4	2	4	2	3	3	4	5	5	3	5	5	5	5	2
311341008	2013	2	1	21	1	1	1	2	2	3	2	3	3	2	3	3	4	3	4	4	2	4	2	4	4	4	2	4	4	2	4	4	4	4	4	4	2	2	3	3	5	5	5	4	5	4	5	3	3
311341009	2013	2	1	22	2	1	1	1	2	3	2	2	4	1	5	1	4	3	4	4	1	4	2	4	4	3	3	4	2	3	2	3	2	3	3	2	3	2	2	4	3	5	3	3	5	5	3	5	2
311341010	2013	1	1	20	3	2	2	3	4	2	1	4	1	1	2	2	1	3	2	2	3	4	4	3	2	2	3	3	2	4	1	2	1	2	1	1	4	2	1	5	2	6	7	1	3	1	2	7	7
311341011	2013	2	1	22	2	2	1	1	2	4	3	2	3	1	3	1	4	3	2	3	3	4	3	5	4	3	2	4	2	3	3	3	2	2	3	2	3	2	2	4	4	4	4	4	5	4	4	4	5
311341012	2013	2	1	22	1	1	1	1	2	3	3	3	4	1	3	2	4	4	3	5	3	4	4	5	2	2	2	4	4	2	3	4	4	4	4	4	3	2	2	3	5	2	2	2	6	1	4	4	2
311341013	2013	2	1	21	2	1	1	2	2	2	2	2	3	1	2	2	4	4	4	4	2	4	3	1	3	4	2	1	4	2	3	2	2	2	3	2	3	2	2	4	5	6	6	5	6	4	6	5	4
311341014	2013	2	1	21	1	1	1	1	2	5	1	5	1	1	5	2	5	3	4	4	2	4	3	5	3	4	2	4	2	3	2	4	3	2	4	3	4	3	2	5	3	7	5	3	7	3	3	7	7
311341015	2013	2	1	21	1	1	1	1	1	5	1	5	4	1	5	1	5	1	5	1	1	5	1	5	3	4	1	5	4	2	3	4	3	5	5	4	2	2	3	5	7	7	7	7	7	7	7	7	7
311341016	2013	1	1	23	3	2	1	4	2	2	2	2	2	2	2	2	2	2	2	2	2	2	2	2	2	2	2	2	3	4	4	4	3	3	3	3	3	3	3	3	4	4	4	4	4	4	4	4	4
311341017	2013	1	1	21	2	2	1	7	3	3	2	1	4	1	3	2	2	4	2	2	3	3	4	4	2	4	4	3	3	4	5	3	4	4	3	4	5	4	3	4	5	5	5	5	6	3	6	5	6
311341018	2013	1	1	21	1	1	1	1	2	3	2	4	2	3	3	5	2	5	3	4	5	1	4	2	5	4	3	2	4	4	4	4	4	4	3	3	3	3	3	3	4	6	6	5	5	5	4	6	2
311341019	2013	1	1	21	1	1	1	1	1	4	1	3	2	2	5	1	5	1	5	5	1	5	1	5	5	5	1	5	4	2	4	4	5	5	5	5	2	2	2	2	7	7	3	7	6	7	3	3	2
311341020	2013	1	1	22	1	1	1	1	1	5	1	5	2	1	5	1	5	2	5	5	5	5	1	1	5	5	1	5	4	4	5	4	5	2	3	4	4	2	4	5	6	6	6	6	7	6	6	6	2
311341021	2013	2	1	21	1	1	1	1	2	4	2	3	3	1	4	1	4	4	4	3	2	3	2	4	4	3	2	4	5	2	5	2	5	3	2	5	2	3	3	3	6	6	6	6	6	6	6	6	1
311341022	2013	2	1	21	2	1	2	2	2	5	2	2	4	1	4	1	5	2	5	5	1	4	2	4	3	3	3	4	4	2	4	4	4	4	4	4	2	2	3	2	5	5	6	3	6	4	5	5	5
311341023	2013	2	1	22	1	1	1	1	1	5	1	1	1	1	5	1	5	3	5	5	1	5	1	5	5	5	1	5	5	1	5	4	5	5	5	5	2	3	4	5	7	7	7	7	7	7	7	7	1
311341024	2013	2	1	21	1	1	1	1	2	3	3	3	3	2	4	2	3	2	4	4	2	3	3	4	4	4	2	4	2	4	2	4	3	2	3	2	3	2	2	4	5	5	6	3	6	4	5	5	5
311341025	2013	2	1	21	3	3	1	4	4	4	2	5	5	3	3	2	2	5	2	1	2	3	3	3	1	5	3	2	2	3	3	4	3	2	4	2	4	2	5	3	6	7	5	1	7	1	5	3	3
311341026	2013	2	1	21	1	1	1	1	1	4	1	1	2	2	5	2	4	3	5	5	1	4	1	5	4	4	1	4	5	3	3	5	5	5	5	4	3	3	5	5	7	7	7	7	7	7	7	7	2
311341027	2013	2	1	21	1	1	1	1	2	3	1	3	1	1	5	2	4	2	5	5	2	5	1	5	5	3	1	5	3	5	4	5	3	4	5	2	5	5	1	5	5	2	2	6	7	7	4	3	1
311341028	2013	1	1	21	1	1	1	1	2	4	1	2	2	2	5	2	4	3	4	4	2	3	3	5	3	3	2	5	3	1	5	4	2	3	3	2	2	1	2	2	5	5	5	4	5	4	5	5	4
311421001	2015	1	1	19	2	3	1	1	4	4	5	4	4	2	4	2	5	2	4	4	1	5	1	5	5	5	1	5	3	2	2	3	4	4	2	4	4	4	2	2	3	3	3	3	5	1	2	1	6
311421002	2015	2	1	18	2	2	1	1	3	2	1	2	3	2	3	2	5	4	5	5	5	5	2	5	5	5	1	5	3	4	5	3	4	5	4	3	3	2	4	3	5	7	7	3	6	4	6	7	7
311421003	2015	2	1	19	2	1	1	5	1	3	2	1	1	1	4	1	1	1	3	3	2	4	2	3	2	3	2	3	4	4	4	4	4	4	4	4	4	4	4	4	7	7	7	7	7	7	7	7	7
311421004	2015	2	1	19	2	1	1	1	3	4	2	4	5	1	5	1	5	1	4	4	2	3	4	4	1	3	4	4	2	5	2	5	3	2	5	5	5	2	3	5	4	1	7	7	7	7	7	7	7
311421005	2015	2	3	20	1	1	1	5	2	3	4	2	3	2	3	2	3	3	4	3	2	4	2	4	3	2	2	3	4	4	3	3	4	3	3	3	4	4	4	4	6	6	6	5	7	5	6	5	2
311421006	2015	2	1	19	1	1	1	1	1	5	1	1	1	1	5	1	5	1	5	5	1	5	1	5	5	5	1	5	4	4	2	4	4	4	5	5	5	5	5	5	7	7	7	7	7	7	7	7	1
311421007	2015	2	1	19	3	2	1	5	2	4	3	1	3	3	3	2	2	3	3	2	3	3	3	2	3	2	3	2	2	4	3	5	4	3	4	3	3	4	3	5	3	5	3	3	6	3	5	3	4
311421008	2015	1	1	19	1	1	1	1	1	2	4	2	4	2	4	3	1	2	3	2	3	2	3	2	3	4	5	5	5	2	5	5	5	5	4	5	2	5	4	2	2	4	5	4	3	7	6	5	7
311421009	2015	1	1	18	2	3	1	2	3	2	3	2	5	3	3	2	2	2	3	2	2	3	3	4	1	2	4	2	1	4	3	2	2	1	3	2	4	4	1	3	1	2	2	2	7	5	3	3	5
311421010	2015	2	1	19	1	1	1	1	1	3	3	2	2	2	3	2	4	2	4	4	2	4	2	4	3	3	2	4	5	3	4	4	4	3	4	5	5	5	3	2	6	3	4	4	2	1	3	1	7
311421011	2015	2	1	20	1	1	1	1	1	4	2	3	1	1	5	2	5	1	4	4	1	5	1	5	5	2	1	5	5	2	3	3	3	4	3	2	4	4	3	2	5	5	6	6	6	6	6	6	6
311421012	2015	2	1	19	2	1	1	1	1	5	3	5	3	1	4	2	3	3	4	4	3	5	1	5	3	3	2	5	5	2	5	5	5	5	5	3	3	5	4	3	5	5	5	5	5	5	5	5	5
311421013	2015	2	1	20	2	2	1	1	2	5	4	2	3	1	4	3	4	3	5	4	1	5	2	5	2	2	2	4	4	3	4	4	4	4	4	3	3	2	3	4	3	4	5	6	6	3	5	6	2
311421014	2015	1	1	19	2	2	1	3	2	2	2	2	2	2	3	2	1	2	1	1	3	2	3	1	1	2	2	2	3	3	3	3	3	3	3	3	3	3	4	3	3	3	4	4	4	4	4	3	3
311421015	2015	2	1	19	1	1	1	1	2	3	2	3	3	2	5	3	4	3	5	5	1	5	1	5	4	3	2	4	3	2	4	4	4	4	3	3	2	1	3	3	6	6	6	6	6	6	6	6	1
311421016	2015	2	1	19	1	1	1	1	2	4	3	5	5	1	5	1	4	2	5	5	1	4	2	5	5	5	1	5	2	2	3	5	4	5	5	5	5	4	1	5	4	5	5	5	6	5	5	5	2
311421017	2015	2	1	19	2	3	1	3	2	4	2	3	3	1	4	1	4	3	4	5	2	4	2	4	4	3	2	4	4	3	4	4	4	4	4	3	3	2	3	4	5	5	5	5	5	5	5	5	3
311421018	2015	1	1	19	1	1	1	1	2	2	3	3	2	2	3	3	2	3	2	3	3	2	3	2	3	2	1	3	2	2	3	3	3	2	3	3	2	3	2	2	2	2	2	2	2	2	2	2	2
311421019	2015	2	1	18	2	1	1	1	1	4	4	4	4	4	4	4	4	4	4	4	4	4	4	4	4	4	4	4	4	5	4	4	4	4	4	4	4	4	4	4	6	6	6	6	6	6	6	6	6
311421020	2015	2	1	18	4	5	3	7	1	1	1	1	1	1	1	1	1	1	1	1	1	1	1	1	1	1	1	1	5	5	5	5	5	5	5	5	5	5	1	5	7	7	7	7	7	7	7	7	7
311421021	2015	2	1	20	3	2	2	3	2	5	3	3	2	2	4	2	4	2	5	3	3	4	2	5	4	3	2	3	5	2	4	2	3	3	2	2	2	5	4	4	5	7	4	6	7	5	6	7	2
311421022	2015	2	1	19	1	1	1	1	1	2	1	1	1	1	5	1	5	1	3	5	1	5	1	5	5	5	1	5	5	5	5	5	5	5	5	5	5	5	5	5	1	7	7	1	7	1	7	7	7
311421023	2015	2	1	18	1	1	1	1	2	4	1	4	3	1	4	2	4	3	4	4	2	4	2	4	3	4	2	4	3	5	4	5	3	3	4	2	5	2	3	5	6	6	6	5	7	5	6	6	1
311421024	2015	2	1	19	2	2	1	4	2	3	3	4	2	2	4	2	4	2	4	4	2	4	2	4	4	3	2	4	4	4	3	5	4	3	4	3	4	4	3	3	6	6	6	5	7	5	6	6	1
311421025	2015	2	1	18	2	1	1	1	2	4	1	3	4	1	4	2	4	2	4	4	2	3	2	4	4	2	2	4	3	5	4	5	2	5	5	2	5	5	5	3	7	7	7	7	7	4	7	7	1
311421026	2015	1	1	19	1	1	1	2	2	4	2	2	4	1	5	1	5	3	1	3	4	1	5	1	4	2	3	1	4	3	4	4	4	4	4	3	3	2	3	4	6	6	6	5	7	5	6	6	1
311421027	2015	2	1	19	1	1	1	2	1	5	4	2	1	1	5	1	5	2	5	5	1	5	1	5	5	3	1	5	5	2	3	4	5	5	5	4	2	1	5	4	7	7	7	5	7	6	7	7	4
311421028	2015	1	1	19	1	1	1	1	1	5	1	1	3	1	5	1	5	1	5	5	1	5	5	5	5	5	1	5	5	1	5	5	5	5	5	5	1	3	5	1	7	7	6	7	7	7	7	7	1
311421029	2015	1	1	18	1	1	1	1	1	3	1	2	2	1	5	1	5	2	5	3	4	5	1	3	4	2	3	5	5	3	4	5	3	3	4	4	3	3	3	3	6	6	6	3	4	5	5	5	5
311421030	2015	2	1	19	1	1	1	1	2	3	4	3	3	1	5	2	2	3	3	4	4	4	2	4	3	3	2	4	4	4	4	4	4	4	4	4	4	4	4	4	6	6	6	5	6	5	6	6	2
311421031	2015	2	1	19	2	1	1	1	2	2	1	3	3	1	4	2	4	3	4	4	2	4	2	4	4	3	2	5	3	3	4	4	4	4	5	3	3	4	4	4	5	6	6	6	6	5	4	5	2
311421032	2015	1	1	19	2	2	1	4	2	2	2	2	2	3	5	2	3	2	3	2	3	3	2	3	3	3	3	3	5	4	4	4	4	4	4	4	3	3	4	4	6	6	6	6	6	5	6	6	1
311421033	2015	1	1	19	1	1	1	1	1	5	1	5	3	1	5	1	5	1	5	5	1	5	1	5	5	5	1	5	5	5	3	4	5	5	4	4	5	4	4	4	7	1	7	7	7	7	1	7	1
311421034	2015	1	2	21	1	1	1	1	5	1	5	1	1	1	5	1	5	1	5	5	1	5	1	5	5	5	1	5	5	5	1	5	5	5	5	5	5	5	5	5	7	7	7	6	5	6	7	6	5
311421035	2015	2	1	19	1	1	1	1	3	3	3	3	3	3	3	3	3	3	3	3	3	3	3	3	3	3	3	3	4	4	4	4	4	4	4	4	3	4	4	4	7	7	7	7	7	7	7	7	7
311421036	2015	2	1	19	2	3	3	4	3	3	3	3	3	2	3	3	5	3	3	3	3	3	3	3	3	3	3	3	3	3	3	3	3	3	3	3	3	3	3	3	3	5	4	6	4	3	5	6	4
311421037	2015	1	1	20	2	3	1	5	2	3	4	3	2	2	4	3	5	3	2	3	4	1	2	4	2	3	4	3	3	3	3	3	3	3	3	3	3	3	3	3	3	7	7	2	3	4	5	3	5
311421038	2015	1	1	19	1	1	1	1	2	2	2	2	2	2	2	2	2	2	2	2	2	2	2	2	2	2	2	2	1	1	1	1	1	1	1	1	1	1	1	1	2	2	2	2	2	2	2	2	2
311421039	2015	2	1	19	2	1	1	1	3	3	3	3	3	3	3	3	3	3	3	3	3	3	3	3	3	3	3	3	5	5	3	4	5	5	5	5	5	5	5	5	6	6	6	6	6	6	6	6	6
311421040	2015	2	3	21	2	1	1	3	1	5	1	5	2	1	5	1	5	1	5	5	1	5	1	5	5	5	1	5	5	4	4	5	5	5	5	5	4	4	4	4	5	7	7	7	7	6	7	7	1
311422001	2015	1	1	20	2	1	1	4	2	4	2	2	2	3	4	1	4	4	4	5	2	5	3	5	4	2	2	5	4	2	4	3	4	3	2	3	4	2	4	3	6	6	6	5	7	5	6	6	6
311422002	2015	2	1	19	1	1	1	1	1	5	5	3	1	1	5	1	5	1	5	5	1	5	1	5	5	5	1	5	5	4	5	4	5	5	4	5	3	3	4	3	7	7	7	7	7	7	7	7	1
311422003	2015	2	1	20	2	1	3	2	2	4	2	4	3	1	5	1	5	3	3	4	1	4	1	4	4	4	2	5	5	3	4	5	4	5	4	2	2	1	2	3	7	7	7	7	7	7	7	7	1
311422004	2015	2	1	20	2	1	1	1	2	3	2	4	2	1	5	1	4	2	4	4	1	4	2	5	4	3	2	5	4	4	4	3	4	4	3	3	4	2	4	3	5	6	6	6	6	4	6	6	5
311422005	2015	1	1	19	1	1	1	1	1	1	2	2	1	2	1	2	2	1	2	1	2	3	2	1	2	1	2	1	5	4	5	5	5	5	4	5	3	2	5	5	7	7	6	7	5	7	5	7	6
311422006	2015	2	1	20	1	1	1	1	3	4	3	2	3	2	4	3	3	3	4	4	3	3	3	4	3	4	3	4	3	2	3	2	3	3	3	3	2	3	3	2	6	6	6	5	6	5	5	4	1
311422007	2015	2	1	19	2	2	1	1	1	3	2	5	4	1	5	2	5	3	5	5	2	5	1	5	3	5	1	5	5	2	1	5	4	5	2	4	1	1	3	4	7	4	5	7	7	7	7	7	1
311422008	2015	2	1	19	2	1	1	1	2	2	2	4	2	2	5	2	4	2	4	4	2	4	2	5	5	5	2	5	4	4	4	4	4	4	4	4	4	3	3	4	7	7	7	7	7	7	7	6	2
311422009	2015	2	1	19	3	5	3	6	3	4	2	5	5	3	3	1	3	4	2	3	4	3	3	3	1	2	3	2	5	3	2	4	3	2	4	3	2	5	5	4	7	7	7	6	7	5	6	4	5
311422010	2015	2	1	19	2	4	2	4	2	4	2	2	2	2	4	2	5	2	4	4	2	4	2	4	4	2	2	4	4	2	4	3	2	2	2	2	3	2	4	4	5	5	5	5	6	4	4	4	4
311422011	2015	2	1	19	4	1	1	1	1	4	2	2	3	1	5	2	4	3	5	4	2	2	1	5	4	3	1	4	4	3	3	4	4	5	4	3	3	2	3	3	6	6	6	6	7	5	6	6	2
311422012	2015	2	1	19	1	1	1	2	2	3	2	2	3	2	5	2	4	3	4	4	2	4	2	4	4	3	2	4	4	4	3	4	4	4	3	4	4	3	3	3	6	6	6	6	6	6	6	6	2
311422013	2015	2	1	19	1	1	1	4	3	2	3	1	3	1	3	1	3	2	3	4	3	4	3	5	3	2	3	5	4	4	5	4	4	4	4	5	3	1	1	5	2	5	3	5	6	4	2	5	4
311422014	2015	2	1	19	1	1	1	1	1	3	4	4	1	1	5	2	3	1	3	3	1	4	3	5	5	5	1	5	4	5	4	4	4	5	5	5	5	2	2	5	7	7	7	7	7	7	7	7	7
311422015	2015	2	1	19	3	1	1	1	2	2	1	5	5	1	5	1	5	4	5	5	1	3	1	5	5	5	1	5	2	5	5	5	5	3	5	3	5	5	2	5	7	7	7	7	7	7	7	7	7
311422016	2015	2	1	19	2	2	1	1	2	3	1	1	3	1	5	1	3	1	5	5	1	5	1	5	3	3	3	5	4	3	3	4	4	4	4	3	3	2	2	4	5	5	5	4	7	4	7	7	1
311422017	2015	1	1	20	2	2	1	5	1	2	2	2	1	1	4	1	5	1	5	5	1	5	1	1	5	3	3	3	5	4	4	4	4	4	4	4	4	4	5	4	7	7	7	7	7	7	7	7	3
311422018	2015	2	1	19	2	3	2	1	2	2	3	1	4	1	4	2	4	2	4	4	2	3	2	4	3	2	2	4	4	3	3	3	4	3	4	3	4	3	4	4	4	6	6	4	5	2	5	6	4
311422019	2015	2	1	19	1	1	1	1	2	2	3	3	2	2	3	4	3	2	3	3	2	3	3	4	2	3	3	2	1	1	1	2	2	3	2	3	2	3	2	3	3	4	5	5	5	3	5	5	4
311422020	2015	1	1	19	1	1	1	1	1	5	1	1	1	1	5	1	1	1	5	5	1	5	1	5	5	5	1	5	5	5	5	5	5	5	5	5	5	5	5	5	7	7	7	7	7	7	7	7	1
311422021	2015	2	1	18	2	1	1	6	1	3	2	3	3	1	5	2	5	1	5	5	1	5	1	5	5	4	2	5	2	5	3	5	3	5	5	3	5	5	2	5	4	5	4	4	6	4	4	4	6
311422022	2015	2	1	19	1	1	1	1	1	4	1	3	1	1	5	1	1	1	5	5	1	5	1	5	5	1	1	5	5	5	5	5	5	5	5	5	5	5	5	5	7	7	7	7	7	7	7	7	7
311422023	2015	2	1	19	2	1	1	2	2	4	4	4	4	2	4	2	3	4	4	4	3	4	3	4	4	4	3	4	3	4	3	3	3	2	3	2	3	3	2	3	4	4	4	4	4	4	4	6	3
311422024	2015	1	1	19	1	1	1	1	1	5	5	5	1	1	5	1	5	3	5	5	1	5	1	5	5	5	1	5	5	5	5	5	5	5	5	5	5	5	5	5	7	7	7	7	7	7	7	7	1
311422025	2015	2	1	20	3	1	2	1	2	4	1	3	1	2	5	3	5	3	5	5	1	5	1	5	4	3	1	5	2	4	3	4	2	4	4	2	3	2	2	4	1	2	2	2	3	2	3	2	2
311422026	2015	1	1	19	1	1	1	3	2	4	1	2	3	2	4	5	5	2	5	5	2	4	3	5	5	3	3	5	1	3	5	5	3	5	5	3	5	5	4	5	5	7	7	2	7	2	7	7	6
311422027	2015	2	1	19	1	1	1	1	1	1	1	1	1	1	1	1	1	1	1	1	1	1	1	5	5	5	1	5	5	5	5	5	5	5	5	5	5	5	5	5	7	7	7	7	7	7	7	7	1
311422028	2015	2	1	19	1	1	1	2	2	3	2	3	3	2	4	2	3	3	3	3	2	4	3	3	3	3	2	3	3	3	4	3	4	3	3	3	3	4	3	3	7	7	7	7	7	7	7	7	1
311422029	2015	2	1	19	2	2	1	3	2	3	2	3	3	1	4	2	3	3	3	3	3	3	1	3	3	3	3	3	5	2	5	3	5	4	4	4	3	5	3	5	7	7	7	7	7	7	7	7	1
311422030	2015	2	1	19	2	1	1	1	2	3	1	2	3	1	4	1	5	5	5	5	1	5	3	5	5	3	1	5	3	3	4	5	4	3	5	3	3	5	3	5	5	6	6	5	6	4	5	5	1
311422031	2015	1	1	20	2	1	2	1	5	4	4	3	4	4	1	4	1	5	3	2	5	3	4	3	2	3	4	5	5	3	4	4	5	3	4	3	5	5	4	4	7	7	7	6	7	6	7	6	7
311422032	2015	2	1	19	1	1	1	5	1	5	1	1	3	1	5	1	5	2	5	5	1	5	1	5	5	2	1	5	4	4	5	4	5	5	5	5	5	2	3	5	6	7	7	7	7	7	7	7	1
311422033	2015	2	1	19	2	1	1	1	2	4	3	3	2	2	4	2	3	3	4	4	2	4	2	4	4	3	2	4	2	2	3	2	3	4	3	2	2	3	3	2	5	5	6	5	5	5	6	5	3
311422034	2015	2	1	19	1	1	1	1	1	4	1	3	2	1	5	1	5	2	5	5	1	5	1	5	2	2	1	5	5	4	4	4	4	4	4	4	4	3	3	5	6	7	7	7	7	6	6	6	1
311422035	2015	2	1	19	2	1	1	5	2	2	3	4	5	4	3	2	1	1	2	3	4	3	3	3	3	2	1	2	4	4	4	4	4	4	4	2	5	5	5	3	1	2	3	4	5	4	4	4	5
311422036	2015	2	1	19	1	1	1	1	1	5	2	3	2	1	5	1	5	3	5	5	5	1	5	5	5	5	1	5	3	4	2	5	3	4	3	4	4	2	2	5	7	7	7	7	7	6	7	7	1
311422037	2015	1	1	19	1	1	1	1	1	4	2	3	4	1	5	1	5	1	5	5	1	2	1	2	1	2	1	4	4	5	5	4	5	5	5	5	4	3	3	5	6	6	6	7	7	7	7	7	1
311422038	2015	1	1	19	1	1	1	1	3	2	2	2	3	2	4	2	4	2	4	2	2	4	2	5	2	2	2	5	3	3	3	3	2	2	3	3	3	2	3	3	5	6	6	6	5	5	5	6	5
311422039	2015	1	1	19	1	1	1	1	1	3	2	1	2	1	5	2	5	1	5	5	1	3	1	5	5	5	2	5	5	4	5	5	5	5	5	5	5	5	5	4	7	7	7	7	7	7	7	7	1
311422040	2015	1	1	21	3	5	3	3	3	3	3	2	2	2	3	3	3	3	2	2	2	2	3	3	3	2	3	3	2	4	3	3	3	3	4	2	3	2	3	3	5	4	3	3	4	4	3	4	2
312111001	2016	2	1	19	2	1	1	4	1	3	1	1	2	2	4	2	3	1	3	4	1	4	1	4	4	3	1	4	5	1	4	5	4	5	3	3	2	5	5	3	5	5	6	6	5	6	6	5	3
312111002	2016	2	1	18	2	1	1	1	1	4	1	2	3	1	4	2	4	1	5	5	1	5	1	5	5	3	1	5	5	3	3	4	4	2	3	2	3	2	3	3	5	7	7	5	7	4	7	7	1
312111003	2016	2	1	18	1	1	1	1	2	4	2	4	2	2	5	2	5	2	5	5	2	4	2	5	5	5	2	5	3	4	4	4	3	3	3	3	3	2	3	4	5	5	5	5	6	4	6	5	1
312111004	2016	2	1	19	1	1	1	1	3	3	2	3	3	1	4	3	3	3	4	4	2	4	3	4	4	2	3	4	2	2	3	2	2	3	2	2	2	2	2	3	5	5	5	5	5	4	4	4	2
312111005	2016	2	1	18	2	2	1	2	2	4	2	2	3	3	4	2	4	2	4	2	2	4	2	4	3	3	2	4	2	4	4	3	3	2	3	2	3	2	3	4	5	6	6	4	4	5	5	5	1
312111006	2016	1	1	18	2	2	1	2	2	3	2	2	2	2	4	2	4	2	3	3	2	4	2	4	3	4	3	3	4	3	5	4	4	4	3	3	2	2	5	4	2	3	4	5	5	5	4	4	3
312111007	2016	1	3	18	1	1	1	1	1	5	1	5	1	1	5	1	5	1	5	5	1	5	1	1	1	1	5	1	5	2	5	5	5	5	5	5	3	3	5	5	7	7	7	7	7	7	7	7	1
312111008	2016	2	1	18	3	1	2	1	3	2	4	2	3	1	5	1	2	1	5	3	1	3	1	5	5	4	1	2	5	3	5	5	5	5	5	4	4	3	5	3	7	7	7	7	7	7	7	1	1
312111009	2016	2	1	18	1	1	1	1	2	3	2	4	3	1	5	1	2	3	5	5	3	3	2	5	4	4	1	5	4	3	4	5	4	3	5	4	4	3	3	5	4	5	5	4	7	4	6	6	4
312111010	2016	2	3	18	1	1	1	2	2	4	1	5	2	2	5	2	5	2	5	5	2	4	2	5	5	5	2	5	3	3	4	5	3	3	5	3	4	3	2	5	5	5	5	5	5	5	6	6	6
312111011	2016	2	1	18	1	1	1	1	1	4	1	3	4	1	5	1	5	2	4	4	2	4	2	5	5	4	2	4	4	3	4	4	5	5	4	2	2	4	3	5	7	7	7	7	7	7	7	7	7
312111012	2016	2	1	18	3	3	2	5	2	5	2	3	3	2	5	2	4	3	4	4	2	4	2	3	3	3	2	4	3	2	3	3	2	2	3	2	3	1	2	2	5	5	5	4	5	4	4	5	4
312111013	2016	2	1	19	1	1	1	1	1	4	1	4	2	1	5	1	5	1	5	5	1	5	1	5	5	5	1	5	4	3	5	5	5	5	5	5	3	2	5	2	7	7	7	6	7	5	7	6	1
312111014	2016	2	1	18	3	4	3	3	3	3	3	4	4	1	4	1	4	3	4	4	1	3	3	4	4	4	1	4	2	5	2	5	3	5	5	2	5	3	3	5	4	4	4	5	4	5	3	3	4
312111015	2016	2	1	18	1	1	1	1	1	4	1	2	2	1	5	1	5	1	5	4	1	5	1	5	4	3	1	5	4	5	4	5	4	5	5	5	5	5	4	5	5	5	6	4	7	4	7	5	1
312111016	2016	1	1	19	2	1	1	1	2	3	3	3	2	2	4	2	4	3	5	5	3	5	3	4	4	3	2	4	4	2	4	5	4	3	4	4	2	3	3	4	5	6	3	6	5	6	4	4	2
312111017	2016	2	1	18	1	1	1	1	3	3	2	2	3	2	4	1	3	2	4	3	2	4	2	5	5	3	2	5	5	3	3	4	4	4	4	3	3	5	5	5	3	2	3	2	3	3	3	3	3
312111018	2016	2	1	19	2	1	1	1	2	2	2	1	2	3	4	3	3	1	2	2	3	3	2	2	1	1	3	2	2	2	3	2	2	2	3	2	2	2	4	2	3	3	3	2	3	2	3	2	3
312111019	2016	1	1	19	4	4	1	4	1	1	1	1	1	1	3	1	1	1	1	1	1	1	1	1	1	1	1	1	5	5	2	5	5	5	5	1	5	5	5	1	7	7	7	7	7	7	7	7	1
312111020	2016	2	1	19	1	1	1	1	1	3	2	3	2	2	4	2	4	3	4	4	3	4	2	4	3	2	3	4	3	3	3	5	5	5	4	3	4	2	4	4	3	6	6	5	6	5	5	5	5
312111021	2016	1	1	18	3	5	3	5	4	4	4	2	3	2	1	3	2	3	2	3	2	3	2	3	2	3	2	3	3	5	3	3	4	3	3	2	3	2	3	2	4	5	4	5	4	5	4	5	4
312111022	2016	1	1	19	2	2	1	2	1	5	2	1	3	1	5	1	5	1	5	3	1	4	1	5	5	5	2	5	5	5	4	4	5	5	5	4	5	4	3	5	4	4	4	4	4	4	4	4	4
312111023	2016	2	1	18	1	1	1	1	2	4	2	2	3	3	4	3	4	3	4	2	3	4	3	4	3	2	3	4	3	3	3	4	2	4	4	2	4	2	2	4	5	4	4	3	3	3	2	4	4
312111025	2016	2	1	18	1	1	1	1	3	5	3	2	2	1	3	1	3	5	3	4	2	4	3	3	3	1	3	3	4	2	4	3	4	4	4	3	3	3	4	3	5	5	5	4	6	6	6	6	3
312111026	2016	2	1	18	2	2	1	6	2	2	2	1	2	2	4	3	2	3	5	3	2	3	3	3	4	4	2	4	4	3	4	3	2	3	2	3	2	2	3	3	6	6	5	6	6	6	5	6	5
312111027	2016	2	1	18	1	1	1	1	1	4	3	3	3	1	5	2	4	2	5	5	2	5	1	5	3	3	2	5	5	5	3	5	3	5	3	1	5	3	3	3	7	7	7	7	7	7	7	7	1
312111028	2016	2	1	18	1	1	1	1	1	3	4	5	2	1	5	3	4	2	5	5	1	5	1	5	5	5	1	5	3	4	4	5	4	3	4	3	4	4	4	5	5	7	7	5	7	5	7	7	1
312111029	2016	2	3	18	2	4	2	4	4	2	3	3	3	2	3	2	3	2	3	4	2	3	3	3	3	2	2	3	3	3	2	3	2	3	3	2	3	4	4	3	4	4	4	4	4	4	4	4	4
312111030	2016	1	1	19	1	1	1	1	5	3	2	3	3	2	3	2	3	2	3	2	3	2	2	2	1	1	1	1	1	2	1	1	1	1	1	1	1	1	1	1	7	7	5	6	4	5	4	6	4
312111031	2016	2	1	19	2	2	1	3	3	3	3	3	3	3	3	3	3	3	3	3	3	3	3	3	3	3	3	3	2	2	2	2	3	3	2	2	2	2	2	3	3	3	3	3	4	4	3	4	4
312111032	2016	2	1	19	1	1	1	1	1	5	1	5	5	5	1	1	5	1	5	5	1	5	1	5	5	5	1	5	5	4	3	5	5	5	5	5	2	1	5	2	7	7	7	7	7	7	7	7	4
312111033	2016	2	1	18	1	1	1	2	1	4	1	2	1	1	5	1	5	1	5	5	1	5	1	5	5	5	1	5	5	2	4	5	5	5	5	4	3	2	3	5	7	7	7	7	5	7	7	7	1
312111034	2016	1	1	19	1	1	1	1	1	5	1	3	1	1	5	2	5	2	5	4	1	5	1	5	5	4	1	5	5	5	4	4	5	5	4	4	4	2	3	4	4	6	5	2	5	2	5	5	6
312111035	2016	2	1	18	3	4	1	4	2	4	1	4	2	1	5	1	5	2	5	5	1	5	2	5	3	5	1	5	3	2	4	3	3	3	2	2	1	1	4	2	5	6	6	4	7	6	6	6	1
312111036	2016	2	1	19	1	1	1	1	2	3	1	3	3	1	4	2	4	3	5	5	1	5	1	5	5	5	3	4	4	3	4	5	3	3	2	3	3	2	2	4	5	4	5	7	6	7	6	5	1
312111037	2016	2	1	17	1	1	1	1	2	2	3	2	3	2	2	1	4	4	4	4	2	4	2	2	2	2	2	2	2	3	3	2	2	2	2	2	2	2	2	2	2	3	4	4	4	4	3	2	3
312112001	2016	2	1	19	1	1	1	4	1	3	4	4	2	1	5	1	5	1	5	5	1	5	1	5	5	5	1	5	4	5	4	5	5	5	5	4	5	2	5	5	7	7	7	3	7	3	7	7	5
312112002	2016	2	3	20	2	2	1	1	2	1	3	2	1	1	4	1	1	1	1	3	2	2	2	4	5	4	1	4	5	4	5	3	5	4	3	5	3	2	5	5	1	2	5	3	6	4	6	5	7
312112003	2016	2	3	20	1	1	1	1	1	4	1	1	2	1	5	1	4	2	4	5	1	4	1	4	5	4	1	4	4	4	3	5	5	5	5	4	5	4	4	4	7	7	7	7	7	7	7	7	1
312112004	2016	2	3	19	2	1	1	1	2	1	2	2	2	2	5	5	3	1	3	3	1	3	1	4	3	3	3	3	3	1	3	4	4	4	4	2	2	2	3	3	7	7	7	7	7	7	7	7	3
312112005	2016	2	1	18	2	2	1	2	3	3	3	1	4	3	3	2	4	3	4	4	3	4	2	4	2	3	4	3	2	2	3	4	3	2	3	3	2	1	3	3	2	3	3	4	5	5	3	4	6
312112006	2016	1	1	19	1	1	1	1	1	5	1	5	1	1	5	1	5	1	5	5	1	5	1	5	5	5	1	5	4	2	4	4	4	4	4	4	2	2	4	4	1	1	1	1	1	1	1	1	1
312112007	2016	2	1	18	1	1	1	2	2	4	2	3	3	3	4	3	4	2	3	4	2	4	2	4	4	4	2	4	5	3	4	3	3	4	2	3	3	2	4	3	4	6	5	4	4	4	6	6	4
312112008	2016	2	3	21	1	1	1	1	1	3	1	5	2	1	5	1	5	1	5	5	1	5	1	5	5	4	2	5	2	3	4	5	5	5	5	3	4	1	3	4	7	7	7	7	7	7	7	7	1
312112009	2016	1	1	18	2	1	1	1	2	5	2	3	4	1	5	3	4	1	3	5	1	4	1	4	1	2	3	5	5	1	3	2	2	2	2	2	1	3	2	2	6	6	6	4	6	4	5	5	2
312112010	2016	2	1	19	2	2	1	4	2	4	2	2	2	2	4	2	4	2	4	4	2	4	2	4	4	4	2	4	4	3	3	3	3	3	3	3	3	2	3	2	3	5	5	5	5	5	5	5	5
312112011	2016	2	1	20	1	1	1	4	2	3	1	3	3	2	4	2	4	3	5	4	1	4	1	4	3	3	2	4	3	5	4	4	4	3	4	4	4	3	2	3	3	5	5	5	5	5	5	5	5
312112012	2016	2	1	18	1	1	1	1	1	5	1	2	2	2	5	2	5	1	5	5	1	5	1	5	5	2	2	5	5	3	4	4	3	4	5	3	4	4	2	4	6	6	6	6	5	5	6	6	5
312112013	2016	2	3	19	2	3	1	2	3	3	1	3	5	1	3	1	4	3	3	2	3	3	3	3	3	3	2	3	3	3	3	3	3	3	3	3	3	2	4	4	5	6	5	6	6	6	6	6	6
312112014	2016	1	1	19	2	1	1	1	2	3	2	3	3	2	4	2	4	2	5	4	2	4	3	5	4	3	2	4	4	2	3	3	2	3	3	2	3	3	3	3	6	6	5	6	6	5	6	6	2
312112015	2016	2	1	18	1	1	1	1	1	5	2	4	2	1	5	2	5	3	5	5	2	5	1	5	5	2	2	5	5	2	3	3	4	4	4	4	3	2	4	2	5	7	5	3	6	3	6	6	4
312112016	2016	2	1	18	3	2	1	3	2	4	2	1	3	2	4	2	3	3	4	4	2	3	2	5	2	3	3	3	2	4	3	5	4	3	5	3	5	4	2	5	3	4	5	4	4	4	4	4	4
312112017	2016	2	1	18	1	1	1	1	1	3	3	3	3	3	5	3	5	1	5	5	1	5	3	5	5	5	1	5	2	4	2	5	5	2	5	4	4	2	5	5	4	6	6	5	6	5	5	6	2
312112018	2016	1	1	19	1	1	1	1	2	4	2	2	2	3	5	1	4	2	4	4	2	5	1	5	5	3	2	5	4	3	4	4	4	4	3	5	2	2	2	4	5	6	5	5	6	6	6	6	2
312112019	2016	1	1	19	1	1	1	1	1	5	1	3	2	1	5	1	5	1	5	5	1	5	1	5	5	5	1	5	4	4	4	4	4	4	4	4	4	4	4	4	7	7	7	5	7	6	7	7	1
312112020	2016	1	1	19	1	1	1	1	3	3	2	2	1	1	1	1	3	2	4	4	2	2	4	3	2	2	2	2	3	3	3	3	4	3	2	3	4	3	3	3	4	7	7	4	7	7	7	7	1
312112021	2016	2	3	19	1	1	1	4	1	3	2	3	1	2	5	2	2	1	5	4	1	5	1	5	4	4	4	5	5	5	5	5	4	5	4	4	4	4	4	5	4	5	4	4	4	4	4	4	4
312112022	2016	2	1	19	1	1	1	1	1	5	5	5	1	1	5	1	5	1	5	5	1	5	1	5	5	5	1	5	5	5	3	5	5	5	5	5	5	5	5	5	7	7	7	7	7	7	7	7	7
312112023	2016	2	2	19	2	2	1	1	2	3	2	4	3	1	5	2	5	3	3	5	2	5	1	5	3	3	2	5	3	2	4	3	3	4	4	2	2	3	3	3	7	7	7	7	7	7	7	7	7
312112024	2016	2	1	18	1	1	1	1	1	5	5	5	1	1	5	1	5	1	5	5	1	5	1	5	5	5	1	5	3	2	4	3	3	4	4	2	2	3	3	3	7	7	7	7	7	7	7	7	7
312112025	2016	1	1	19	1	1	1	4	2	3	3	2	3	3	4	2	2	2	2	5	2	4	2	4	3	4	4	4	3	1	4	2	3	5	3	3	3	3	4	2	5	6	4	4	6	4	6	6	4
312112026	2016	2	1	18	2	2	1	1	2	3	3	3	2	2	5	2	5	2	5	5	1	5	1	5	2	5	5	5	2	2	4	2	4	5	5	3	3	2	4	5	7	7	7	7	4	4	4	4	4
312112027	2016	2	1	18	1	1	1	1	2	4	2	3	2	2	4	2	4	4	4	4	2	4	2	4	4	2	4	4	4	3	4	3	4	4	3	3	3	4	5	3	5	6	5	7	5	7	5	5	1
312112028	2016	2	1	18	2	1	2	1	2	4	1	3	1	1	5	2	5	1	5	5	1	5	1	5	5	5	2	5	4	3	4	4	4	4	4	3	3	2	3	4	7	7	7	4	7	7	6	4	4
312112029	2016	2	1	17	2	2	2	4	1	4	4	4	3	1	5	2	4	2	4	4	2	4	2	4	4	3	2	5	5	3	4	4	5	2	4	3	2	2	5	2	6	7	7	7	6	4	6	6	1
312112030	2016	2	1	17	2	1	1	3	2	4	2	4	3	1	5	1	3	2	5	4	2	5	2	4	4	4	1	5	3	2	4	5	4	4	4	4	2	2	3	2	6	6	5	5	6	6	5	6	3
312112031	2016	2	1	18	2	1	1	4	2	4	1	1	2	2	1	2	5	2	3	5	1	4	2	3	2	5	2	3	3	3	3	4	4	4	4	4	3	1	4	4	7	7	7	7	7	7	7	7	1
312112032	2016	1	1	18	1	1	1	1	1	3	2	1	3	1	4	2	3	2	3	3	2	4	1	2	3	3	3	3	3	5	3	3	3	3	3	3	3	3	3	3	4	5	5	3	4	5	4	6	2
312112033	2016	2	1	18	1	1	1	1	1	3	1	3	1	1	5	3	5	1	5	5	1	5	1	5	5	5	1	5	2	2	4	3	3	3	2	2	2	2	2	3	7	7	7	5	7	5	7	7	1
312112034	2016	2	3	18	1	1	1	1	1	4	2	4	3	2	4	2	4	3	4	4	2	4	1	4	4	4	2	4	4	3	4	4	3	3	3	3	3	2	3	3	6	6	6	6	6	5	5	5	1
312112035	2016	2	1	18	2	1	1	1	1	5	1	1	2	2	4	3	3	3	3	3	2	4	3	3	4	4	2	4	3	4	3	4	4	4	4	2	4	4	3	4	4	5	6	3	5	3	5	6	4
312113001	2016	2	1	18	1	1	1	1	2	4	2	3	2	2	5	2	4	2	4	4	2	4	2	4	4	4	2	4	4	2	3	4	4	4	3	3	2	4	3	2	5	5	5	5	5	5	5	5	5
312113002	2016	2	3	19	1	1	1	1	2	2	2	3	4	2	3	3	2	2	2	2	2	2	2	2	2	2	2	2	3	3	3	4	3	2	4	2	3	3	3	3	7	7	7	7	7	5	6	7	7
312113003	2016	2	1	17	2	1	1	1	1	4	2	3	2	2	4	3	2	2	5	4	2	4	2	5	4	3	2	5	4	4	3	4	5	4	4	4	2	2	3	5	5	6	5	5	7	5	6	6	3
312113004	2016	2	1	18	2	2	1	1	2	4	2	4	2	3	4	3	4	2	5	4	2	5	2	5	5	3	2	4	2	1	3	3	4	4	4	3	3	3	4	3	5	6	6	5	6	4	6	6	5
312113005	2016	2	1	18	2	1	3	1	2	3	2	3	2	2	4	1	4	2	4	4	2	4	1	4	4	4	2	5	3	3	3	3	3	3	4	3	3	2	2	2	5	5	5	5	5	6	5	5	3
312113006	2016	2	1	18	2	1	3	1	1	3	3	4	2	1	5	1	4	1	5	4	1	4	1	3	4	2	1	5	3	4	3	4	3	4	4	3	4	4	4	5	4	5	5	5	5	5	5	5	4
312113007	2016	2	1	18	3	1	1	5	3	2	1	1	5	1	3	2	5	1	5	5	5	5	5	5	2	2	1	5	2	5	5	5	5	2	4	4	5	3	1	2	2	7	7	3	7	3	7	7	7
312113008	2016	2	1	18	1	1	1	1	1	5	2	2	2	1	5	1	3	2	5	5	1	5	1	5	5	1	1	5	3	5	2	5	5	5	5	4	5	5	4	4	6	6	6	5	7	5	7	7	1
312113009	2016	2	1	19	1	1	1	1	2	2	2	2	3	1	5	1	5	1	1	5	1	5	1	5	1	1	1	5	1	3	3	2	2	2	3	3	3	3	3	3	7	7	7	7	7	1	7	7	1
312113010	2016	2	1	19	2	2	2	1	2	5	1	4	2	2	5	2	5	3	5	5	1	3	1	4	4	4	1	5	5	3	3	5	4	5	3	4	2	2	4	5	7	7	7	7	7	7	7	7	7
312113011	2016	2	1	19	2	1	1	1	2	4	1	4	2	2	5	1	4	2	5	5	1	5	1	4	5	5	1	5	3	1	3	4	4	3	2	3	1	1	4	2	7	6	5	4	5	3	4	5	6
312113012	2016	1	3	20	1	1	1	1	3	4	4	3	2	1	5	2	5	1	4	4	1	5	3	4	3	3	2	3	3	4	3	3	3	3	3	2	2	2	3	4	4	4	4	3	5	5	5	4	3
312113013	2016	2	3	19	2	1	2	1	1	4	2	3	2	2	5	2	4	2	4	4	2	3	2	4	2	3	3	4	4	4	4	5	4	4	4	3	3	4	4	3	5	5	5	5	5	6	6	6	1
312113014	2016	2	1	19	1	1	1	4	2	3	3	3	2	1	3	1	4	2	4	4	2	4	2	5	3	3	3	4	3	1	3	4	3	4	4	4	1	2	5	5	5	6	6	4	5	4	5	6	3
312113015	2016	2	1	18	1	1	1	1	2	4	2	4	2	2	5	1	5	2	5	5	1	5	1	5	4	4	1	5	4	2	3	3	4	4	4	4	2	3	2	3	7	7	7	7	7	7	3	6	1
312113016	2016	2	1	19	1	1	1	3	2	3	2	2	2	1	4	3	4	3	4	3	3	3	2	4	3	2	3	3	3	4	4	3	4	3	3	4	4	4	4	2	6	6	6	6	6	5	5	4	3
312113017	2016	2	1	18	3	3	1	4	2	3	2	3	2	1	5	1	4	3	5	5	3	5	2	5	5	3	3	5	3	2	4	4	3	2	4	2	2	2	3	4	4	3	3	3	6	4	4	4	2
312113018	2016	2	1	18	1	1	1	1	1	4	1	1	1	1	5	1	5	1	5	5	1	5	1	5	5	5	1	5	2	1	1	1	1	2	1	2	1	2	1	1	7	7	7	3	4	3	5	6	5
312113019	2016	2	1	19	1	1	1	1	1	5	1	4	2	2	5	2	5	5	5	1	5	1	5	5	5	5	5	5	4	1	3	3	3	4	4	2	1	2	4	3	7	7	7	7	7	7	7	7	1
312113020	2016	1	1	18	1	1	1	3	3	4	2	2	3	2	5	2	3	3	4	2	4	5	3	4	3	3	3	3	2	4	4	2	1	1	2	2	4	2	1	2	3	3	3	3	5	3	3	3	6
312113021	2016	1	1	18	1	1	1	1	1	5	1	3	3	2	5	2	4	4	4	4	1	4	1	4	3	3	1	5	4	3	3	4	4	4	4	3	3	5	5	4	6	6	6	5	6	5	6	6	1
312113022	2016	2	3	18	1	1	1	1	5	5	5	5	5	5	5	5	5	5	5	5	5	5	5	5	5	5	5	5	3	5	3	5	5	5	5	4	4	5	4	5	7	7	7	7	7	7	7	7	7
312113023	2016	1	1	18	1	1	1	2	1	3	2	3	2	1	5	2	4	1	4	4	1	4	1	4	4	4	1	4	5	3	4	4	5	5	5	5	3	3	4	3	6	6	6	6	6	6	6	6	6
312113024	2016	1	1	19	1	1	1	1	1	5	2	1	2	1	5	1	5	1	5	5	1	5	1	5	3	1	1	5	5	1	5	3	4	3	5	3	1	4	5	5	4	7	7	2	7	5	7	7	1
312113025	2016	2	1	19	2	1	1	1	1	2	1	3	1	1	5	1	5	2	5	5	1	1	5	1	5	5	5	1	3	5	4	4	3	5	3	3	5	2	3	2	5	5	5	5	5	5	5	5	1
312113026	2016	2	3	17	2	1	1	2	1	3	2	3	2	2	4	2	4	3	5	5	2	4	2	4	5	4	2	5	4	3	4	4	4	3	3	3	4	3	3	5	7	7	7	7	7	7	7	7	3
312113027	2016	2	1	17	1	1	1	2	1	5	2	5	2	1	5	1	5	1	5	5	1	5	1	5	4	5	5	3	5	2	4	5	5	5	4	4	2	1	3	4	6	7	7	6	7	4	6	6	1
312113028	2016	2	1	18	1	1	1	1	2	4	3	4	4	2	5	2	3	3	4	4	2	4	2	4	4	4	2	5	4	4	3	3	4	3	3	3	3	3	3	3	5	5	5	5	6	5	6	6	2
312113029	2016	2	1	19	1	1	1	1	1	4	1	4	2	1	5	1	5	1	5	5	1	5	1	5	5	5	1	5	5	2	5	5	5	5	3	5	5	5	5	5	7	7	4	7	7	7	7	7	1
312113030	2016	1	1	19	3	2	2	3	1	1	2	2	2	2	2	2	3	1	4	4	3	3	2	3	4	2	2	4	5	5	5	5	5	4	4	3	3	5	4	5	7	7	5	5	5	5	5	5	4
312113031	2016	1	1	18	1	1	1	1	1	4	1	4	1	1	5	1	5	1	4	4	1	5	1	4	4	4	2	5	5	2	5	2	5	5	2	2	2	2	5	2	6	6	5	5	7	5	6	4	1
312113032	2016	1	1	18	2	3	1	4	3	4	2	2	4	1	5	1	4	1	3	2	1	5	3	4	3	3	3	4	3	2	4	3	3	2	4	2	2	1	3	2	4	5	5	3	6	4	4	7	5
312113033	2016	2	1	18	1	1	1	1	1	3	2	3	2	1	5	2	3	2	5	4	1	5	1	5	5	3	1	4	4	2	3	4	4	4	4	2	2	2	3	3	7	7	7	7	6	5	4	4	1
312113034	2016	2	1	18	1	1	1	3	2	2	2	2	2	2	2	2	2	2	2	2	2	2	2	2	2	2	2	2	4	4	4	4	4	4	4	4	4	4	4	4	6	6	6	6	6	6	6	6	6
312113035	2016	2	3	20	1	1	1	1	2	3	2	3	3	2	5	2	4	4	5	5	3	5	3	5	5	5	2	5	2	3	3	4	3	2	4	2	2	2	2	3	3	3	3	4	4	4	3	4	3
312113036	2016	2	1	18	1	1	1	3	2	4	3	2	3	2	5	1	4	3	4	4	1	5	1	5	5	4	3	5	4	3	4	2	3	2	2	3	3	3	4	4	7	7	7	7	6	5	5	5	3
312121001	2015	1	3	20	1	1	1	1	1	1	1	1	1	1	1	1	5	5	5	3	3	2	3	1	3	3	4	4	5	5	5	5	5	5	5	4	4	5	5	4	7	7	7	7	7	6	7	7	6
312121002	2015	2	1	20	1	1	1	1	1	3	2	5	1	1	5	1	3	1	5	5	1	5	1	5	5	5	1	5	2	3	4	5	3	5	5	3	1	2	5	1	3	3	3	3	6	2	3	2	5
312121003	2015	2	1	19	1	1	1	1	1	3	1	1	2	1	4	1	5	2	4	4	1	4	1	4	4	4	1	4	5	4	4	3	3	4	4	5	5	5	5	5	6	6	6	6	6	6	6	6	1
312121004	2015	2	1	19	2	2	1	1	2	4	2	2	2	2	5	2	4	2	4	4	2	4	2	4	4	4	2	4	4	5	4	4	4	4	4	4	5	3	2	4	4	5	6	5	6	5	6	6	4
312121005	2015	1	1	20	1	1	1	1	1	5	1	5	1	1	5	1	5	1	5	5	1	5	1	5	5	5	1	5	5	5	5	5	5	5	5	5	5	3	5	3	7	7	7	7	7	7	7	7	1
312121006	2015	2	1	18	1	1	1	1	1	4	2	2	2	1	5	1	5	1	5	5	1	5	1	5	5	5	1	5	4	4	4	5	4	5	5	5	4	4	2	5	7	7	7	6	7	6	7	5	5
312121007	2015	2	1	19	1	1	1	1	1	3	1	4	1	1	5	1	4	2	4	4	1	5	1	4	4	5	1	5	4	4	3	5	4	4	5	4	5	3	4	5	3	6	6	6	6	6	6	6	2
312121008	2015	1	1	20	1	1	1	1	4	3	4	1	5	3	2	4	2	4	2	2	4	3	4	3	3	3	3	3	2	5	5	2	3	2	3	2	3	1	4	2	4	4	4	3	3	3	3	3	5
312121009	2015	1	1	20	1	1	1	1	2	3	2	2	2	1	4	2	4	2	5	4	2	5	1	5	5	5	2	5	2	3	4	3	3	3	3	4	3	2	2	5	3	3	3	3	6	3	5	6	7
312121010	2015	2	1	20	1	1	1	1	3	3	2	2	4	4	4	2	5	2	5	5	2	3	3	4	3	3	3	4	3	3	4	3	2	3	3	2	2	4	2	4	5	5	5	5	5	4	5	5	2
312121011	2015	2	2	20	1	1	1	1	2	4	1	3	2	1	5	1	5	2	5	5	1	5	1	5	5	5	1	5	4	3	3	4	5	5	4	4	4	3	4	5	7	7	7	5	7	7	7	7	2
312121012	2015	2	3	21	1	1	1	3	1	3	1	2	2	2	4	3	4	2	4	4	2	3	2	4	3	3	3	4	5	5	4	4	4	4	3	3	3	2	5	4	6	6	6	6	6	4	6	6	6
312121013	2015	2	1	20	1	1	1	4	1	3	1	2	2	1	5	1	5	1	5	5	1	5	1	5	3	3	1	5	4	3	4	4	4	4	4	4	4	2	4	4	5	5	5	5	5	5	5	5	2
312121014	2015	2	1	19	2	1	1	2	2	4	2	3	3	2	4	3	4	3	5	5	2	5	3	5	5	3	2	5	3	3	3	4	4	3	4	2	3	2	2	3	6	5	4	6	7	6	5	5	2
312121015	2015	1	1	19	2	3	1	3	3	2	3	2	4	4	3	3	3	3	4	2	4	4	4	4	1	1	3	2	2	3	4	2	1	1	4	1	3	2	3	4	1	4	3	1	1	1	5	5	6
312121016	2015	1	1	19	1	1	1	1	1	5	1	3	2	1	5	1	5	1	5	5	1	4	1	5	5	3	1	5	5	2	4	4	4	4	4	3	2	3	2	4	6	6	6	5	6	6	5	6	2
312121017	2015	2	1	19	1	1	1	5	2	2	4	4	3	2	4	2	4	3	4	4	2	4	2	4	4	3	2	2	3	4	4	4	3	2	4	2	4	2	3	4	4	5	5	5	5	4	5	5	3
312121018	2015	2	1	19	1	1	1	4	1	3	1	1	1	1	5	1	2	2	5	4	1	4	1	3	5	2	1	5	5	4	4	4	4	5	5	3	4	3	4	5	7	7	7	7	7	5	7	7	1
312121019	2015	2	3	20	1	1	1	1	1	2	3	4	1	1	5	2	5	1	5	5	1	5	1	5	3	4	1	3	3	3	3	4	3	3	3	2	3	2	3	3	7	7	7	7	7	7	7	7	1
312121020	2015	2	1	19	2	1	1	3	2	5	1	2	4	1	4	2	3	4	4	4	3	4	3	4	3	3	2	4	3	4	3	4	4	3	4	2	4	2	2	4	3	4	5	2	7	2	2	3	6
312121021	2015	2	3	19	1	1	1	1	2	3	2	4	2	2	5	2	4	3	4	3	2	5	2	4	3	3	2	4	4	4	4	4	4	4	4	4	4	4	4	4	6	6	6	6	6	5	5	6	1
312121022	2015	2	1	19	2	1	1	1	1	5	1	5	2	2	5	1	5	1	5	5	1	5	1	5	5	4	1	5	5	2	5	5	5	5	5	5	2	4	3	5	7	7	7	4	7	6	7	7	6
312121023	2015	2	1	19	1	1	1	1	2	4	2	4	2	2	4	2	4	2	4	4	2	4	2	4	4	4	2	4	4	3	4	4	4	4	4	4	3	2	3	4	6	6	6	6	6	4	5	6	6
312121024	2015	2	1	19	2	2	1	1	1	3	3	4	3	3	5	1	5	3	5	5	1	5	1	5	5	4	1	5	5	2	3	3	3	3	3	3	3	3	3	3	5	4	4	4	3	4	3	4	3
312121025	2015	2	1	20	1	1	1	1	1	2	2	2	2	1	3	1	4	3	4	3	1	3	1	4	3	3	2	4	4	4	4	5	4	5	4	3	3	4	4	4	6	6	6	5	5	4	6	6	5
312121026	2015	2	1	21	1	1	1	1	1	4	1	2	1	1	5	2	5	1	5	4	1	5	1	5	5	2	1	5	4	4	4	4	4	3	4	4	4	3	3	4	5	7	7	5	5	5	6	6	2
312121027	2015	2	1	20	1	1	1	1	2	3	3	3	2	1	3	2	3	4	3	4	2	3	3	2	3	3	1	3	1	4	4	4	3	3	4	2	4	2	2	5	2	2	2	5	6	6	6	6	3
312121028	2015	2	3	23	1	1	1	4	2	3	3	2	3	3	3	4	3	2	3	3	3	3	2	2	4	3	4	5	3	3	3	3	3	3	3	2	3	2	3	3	6	5	6	5	4	3	5	6	1
312121029	2015	2	1	19	2	2	2	2	2	4	2	3	2	1	5	2	5	2	5	5	2	4	2	5	5	2	2	5	3	4	3	4	3	3	4	3	4	4	3	4	5	6	6	4	6	4	6	5	2
312121030	2015	2	1	20	2	1	2	4	3	3	2	4	4	2	3	3	3	4	3	3	2	3	4	3	2	2	3	3	2	3	4	3	4	2	4	2	4	2	4	4	6	6	6	6	6	5	6	6	1
312121031	2015	1	1	19	1	1	1	1	2	2	2	2	2	2	4	2	4	3	4	4	2	4	2	4	2	2	2	4	4	2	4	4	4	4	4	4	2	2	2	4	6	6	6	4	6	6	6	6	4
312121032	2015	2	1	19	2	2	2	2	1	4	2	4	3	1	5	1	3	2	4	5	1	2	1	4	3	2	1	4	4	4	5	4	5	5	4	5	3	3	5	3	7	7	7	7	7	7	7	7	1
312121033	2015	1	1	20	1	1	1	1	1	1	2	1	1	1	4	4	5	1	4	4	1	4	1	4	4	1	2	1	5	5	5	5	5	5	5	5	5	5	5	5	7	7	7	5	5	4	3	4	4
312121034	2015	1	3	22	2	3	1	2	5	5	2	1	5	1	5	5	1	5	1	1	5	3	5	3	1	1	5	3	5	1	3	1	5	1	2	1	1	1	5	1	7	7	6	6	7	5	6	6	1
312121035	2015	2	3	20	1	1	1	1	2	4	2	2	1	1	5	2	5	4	5	5	3	5	2	5	4	4	2	5	3	4	4	4	4	4	3	4	4	4	4	4	4	4	4	4	4	4	4	4	4
312122001	2015	2	3	20	3	2	2	4	2	3	1	2	5	3	5	1	4	2	4	4	2	4	2	4	4	2	4	4	2	2	4	5	4	3	4	3	1	2	5	5	2	6	6	2	6	3	6	6	3
312122002	2015	2	1	19	1	1	1	1	2	3	2	2	2	2	3	3	2	2	4	4	2	4	2	4	4	3	2	4	3	4	3	4	3	3	4	3	4	4	3	4	5	5	5	5	5	4	4	4	4
312122003	2015	1	1	19	1	1	1	1	2	2	2	4	2	2	5	2	5	2	5	5	2	5	2	5	5	5	3	5	4	2	4	4	4	4	4	3	2	4	4	2	6	6	6	5	6	5	5	6	3
312122004	2015	1	1	18	1	1	1	1	1	5	1	3	3	1	5	1	5	4	4	4	1	4	1	5	5	3	1	5	5	1	5	5	5	5	5	5	1	1	5	5	7	7	7	7	7	3	3	7	1
312122005	2015	2	1	19	1	1	1	1	1	4	2	3	2	2	5	1	4	2	3	4	1	4	2	5	4	4	2	4	4	5	3	4	4	4	4	3	5	4	4	4	4	5	5	5	7	5	5	5	2
312122006	2015	1	1	20	2	1	3	1	1	1	3	1	2	1	5	1	3	3	2	2	3	2	2	4	2	3	2	2	5	2	5	4	5	5	5	5	1	1	5	2	4	4	4	4	4	4	4	4	3
312122007	2015	1	1	19	1	1	1	2	2	4	2	3	2	1	5	2	3	2	4	4	3	4	3	4	4	4	2	5	3	5	4	3	3	2	3	3	3	3	5	3	5	6	6	3	6	3	6	6	5
312122008	2015	2	3	19	2	4	1	1	1	5	1	1	3	1	5	1	3	3	5	2	3	2	2	4	3	2	3	4	5	5	5	5	5	5	5	5	5	5	5	5	1	7	7	7	7	5	7	7	1
312122009	2015	2	1	19	1	1	1	1	2	3	2	3	3	1	5	1	5	2	5	5	1	4	1	5	5	4	1	5	2	4	4	4	4	4	4	4	4	3	2	2	5	5	5	6	7	6	5	5	6
312122010	2015	2	1	18	2	1	1	3	1	4	2	2	4	1	5	1	5	2	4	5	1	5	1	5	5	5	1	5	4	5	4	5	5	3	4	3	5	3	3	4	5	4	3	3	6	6	6	6	4
312122011	2015	2	1	19	1	1	1	1	1	5	1	1	4	1	4	1	4	1	4	4	1	4	1	4	4	4	4	4	5	5	4	4	5	5	4	4	5	5	2	5	7	7	7	7	7	7	7	7	1
312122012	2015	2	1	19	1	1	1	1	1	2	2	3	3	1	5	1	4	4	1	4	4	2	4	4	4	4	4	3	3	2	4	4	3	4	4	4	3	2	3	4	6	6	6	5	6	6	6	6	2
312122013	2015	2	1	19	2	1	1	2	2	4	3	2	3	2	5	2	4	2	4	3	2	4	2	4	4	3	2	5	4	4	5	4	3	3	3	2	4	2	3	2	4	6	5	5	7	5	6	5	3
312122014	2015	2	1	20	1	1	1	1	1	5	1	2	2	2	5	2	5	1	5	5	1	5	1	5	5	5	1	5	4	5	4	4	3	3	4	3	4	4	3	3	4	5	5	5	5	4	5	5	4
312122015	2015	2	1	20	2	2	1	1	2	4	1	1	3	1	5	1	5	1	5	3	1	5	3	5	5	1	1	5	1	3	5	5	2	1	5	2	5	1	1	5	4	5	4	3	6	4	5	4	6
312122016	2015	2	1	18	1	1	1	1	1	5	5	5	2	1	5	2	5	2	5	5	1	5	1	5	5	5	1	5	5	4	5	5	5	5	3	5	5	4	5	4	6	6	6	6	6	5	7	7	1
312122017	2015	2	1	20	2	1	3	2	2	2	1	2	1	2	4	1	4	1	3	4	1	2	1	2	4	4	1	3	3	2	4	3	3	2	2	3	3	2	3	4	6	6	6	6	6	6	6	6	6
312122018	2015	2	1	19	2	2	1	4	2	2	2	2	2	2	2	2	2	2	2	2	2	2	2	2	2	2	2	2	4	4	4	4	4	4	4	4	4	4	4	4	5	5	6	6	6	6	6	6	6
312122019	2015	1	1	19	1	1	1	1	1	5	1	3	1	1	5	1	5	3	5	5	1	5	1	5	5	5	1	5	5	3	5	5	5	5	5	5	5	5	5	5	7	7	7	7	7	7	7	7	1
312122020	2015	1	1	19	1	1	1	1	1	3	2	3	3	5	5	1	4	3	5	3	1	4	2	4	3	3	2	4	3	2	4	4	3	3	3	3	2	2	2	5	4	4	4	3	4	5	4	5	6
312122021	2015	2	3	21	2	1	2	1	1	3	1	5	1	1	5	3	5	1	5	5	1	5	1	5	5	5	1	5	3	5	5	5	5	5	5	5	5	5	5	5	7	4	7	7	7	7	7	7	1
312122022	2015	1	3	22	1	1	1	1	1	4	1	5	1	1	5	1	5	1	5	5	1	5	1	5	1	5	1	2	3	4	4	4	5	5	4	4	3	4	3	5	7	7	7	7	7	7	7	7	7
312122023	2015	2	1	19	1	1	1	1	2	5	2	2	3	1	5	2	5	1	5	5	1	5	1	5	5	3	1	5	4	3	3	4	3	3	3	2	2	2	4	2	6	6	6	3	6	3	6	6	3
312122024	2015	2	1	19	1	1	1	1	2	3	4	2	3	2	5	2	5	3	5	5	2	4	2	5	5	3	2	5	3	4	4	3	3	4	4	4	4	4	3	4	5	7	7	3	7	3	7	7	6
312122025	2015	2	1	20	1	1	1	3	2	4	1	2	3	1	5	2	5	2	5	5	2	5	1	5	5	3	3	5	3	2	5	4	3	3	4	3	2	3	2	4	4	4	6	4	6	3	6	7	6
312122026	2015	2	1	21	2	1	1	2	2	3	2	3	3	2	3	2	3	3	3	3	2	3	2	3	3	3	3	3	2	5	4	4	3	2	4	3	5	2	2	5	5	5	5	5	5	3	5	5	3
312122027	2015	2	1	20	1	1	1	1	1	3	3	4	1	1	5	1	4	2	5	5	1	5	1	5	5	5	1	5	4	2	4	4	4	4	4	3	2	2	2	3	7	7	7	7	7	5	6	6	6
312122028	2015	2	1	19	1	1	1	1	1	4	1	3	2	2	5	2	3	2	5	5	3	4	1	5	1	5	1	5	4	4	5	5	5	4	5	3	4	4	5	5	7	7	7	7	7	7	7	7	1
312122029	2015	1	1	18	2	1	1	3	2	3	2	2	1	1	3	2	4	2	4	4	2	4	1	4	4	3	2	4	4	3	4	4	4	3	4	3	3	2	2	2	5	6	6	5	7	6	6	6	3
312122030	2015	1	1	19	1	1	1	1	1	5	1	5	1	1	5	1	5	3	5	5	1	5	1	5	5	3	1	5	4	2	5	5	4	4	4	3	2	3	4	5	7	7	7	7	7	7	7	7	1
312122031	2015	2	3	22	1	1	1	1	1	2	2	3	3	1	1	2	4	4	3	4	2	3	3	3	2	1	2	2	4	3	4	4	4	4	4	3	3	2	3	4	6	7	7	5	6	3	4	3	6
312122032	2015	2	1	19	1	1	1	4	2	2	1	2	3	2	5	1	3	2	5	3	1	4	3	5	3	4	1	3	3	3	4	3	2	2	4	2	3	3	3	3	4	6	5	6	6	4	5	5	4
312122033	2015	2	1	19	1	1	1	1	2	3	2	2	3	1	5	1	4	2	4	4	3	4	2	4	3	3	2	4	4	4	4	4	4	4	4	4	4	4	4	4	6	6	6	4	6	5	6	5	4
312122034	2015	2	1	19	1	1	1	1	3	4	3	3	4	1	2	1	5	4	4	5	4	5	2	5	5	5	1	5	4	5	5	5	5	5	5	5	5	5	5	5	6	6	5	5	7	6	5	6	2
312123001	2015	2	3	21	1	1	1	1	2	2	2	4	2	2	4	2	5	2	5	5	2	5	2	5	5	5	5	5	4	4	4	5	4	4	4	4	2	4	2	4	1	1	1	1	1	1	1	1	1
312123002	2015	1	1	20	3	1	2	2	1	2	1	3	2	3	4	2	5	2	5	4	2	5	1	5	5	4	1	5	2	4	5	5	4	2	4	3	4	2	2	4	4	5	5	5	6	5	7	6	3
312123003	2015	2	1	21	1	1	1	1	1	2	2	2	2	2	3	3	3	2	3	3	3	3	2	2	3	3	2	3	3	3	4	4	4	4	3	3	3	4	3	3	4	4	5	4	5	4	5	3	2
312123004	2015	2	2	20	2	1	1	1	1	4	1	1	1	1	5	2	5	3	5	5	1	5	1	5	5	5	3	5	3	2	2	3	3	3	3	3	3	2	2	3	7	6	6	7	6	5	5	5	1
312123005	2015	2	1	19	1	1	1	1	1	5	1	3	1	1	5	1	5	3	5	5	1	5	1	5	5	4	1	5	5	5	5	5	5	5	5	5	5	3	4	3	7	7	7	7	7	7	7	6	1
312123006	2015	2	1	20	2	1	1	1	1	4	1	1	3	1	5	1	5	2	5	5	1	5	1	5	2	2	1	5	5	2	3	3	3	5	4	5	2	2	4	3	6	6	6	5	6	4	6	5	3
312123007	2015	2	1	20	2	2	1	5	2	4	3	2	2	2	5	1	4	2	4	5	2	5	2	4	4	3	2	5	4	4	4	5	5	5	5	5	4	5	5	5	4	6	7	4	7	3	7	7	6
312123008	2015	2	3	21	1	1	1	1	1	4	1	4	2	2	5	2	5	3	5	5	2	5	2	5	5	3	2	5	4	4	4	4	3	4	2	2	3	2	2	4	5	6	6	5	6	5	6	6	2
312123009	2015	1	1	19	1	1	1	1	1	3	2	1	3	2	5	2	3	4	5	5	2	3	1	5	5	5	1	5	5	5	3	5	5	5	5	5	5	5	5	5	5	5	5	5	5	5	5	5	3
312123010	2015	1	3	21	1	1	1	1	1	3	1	3	1	1	5	1	5	1	5	5	1	5	1	5	5	5	1	1	2	4	5	5	5	5	5	5	4	2	4	5	7	7	7	7	7	7	7	7	7
312123011	2015	2	3	20	1	1	1	1	2	3	2	2	2	2	4	2	4	2	4	4	2	4	3	4	4	4	2	4	3	4	3	3	2	3	3	2	3	4	2	3	4	4	4	4	4	4	4	4	3
312123012	2015	2	1	20	3	3	1	4	2	3	1	4	3	1	5	1	5	2	5	4	2	4	2	4	2	2	2	5	2	3	2	3	3	2	3	2	3	2	3	3	5	5	5	3	4	2	3	5	5
312123013	2015	2	1	20	2	2	1	1	2	2	2	1	4	2	3	2	3	5	2	3	2	2	3	4	2	2	3	3	3	3	4	3	3	3	4	4	3	4	5	3	5	5	6	5	6	4	6	6	6
312123014	2015	2	1	20	2	1	1	1	1	4	1	4	3	1	5	1	5	2	5	5	1	5	1	5	5	5	1	5	3	2	3	5	5	5	5	3	3	2	2	3	6	6	6	6	6	6	6	6	3
312123015	2015	2	1	20	3	3	1	5	2	3	2	3	3	3	4	3	1	2	4	4	3	4	2	5	3	3	1	4	3	3	3	2	3	2	2	1	2	1	2	3	6	6	5	6	5	1	4	5	5
312123016	2015	1	1	18	1	1	1	1	1	4	2	2	2	2	5	1	5	1	4	4	2	4	1	5	5	5	1	5	4	1	4	4	2	2	3	2	1	2	1	2	6	6	6	6	7	3	6	7	1
312123017	2015	2	1	19	2	2	1	1	2	5	1	4	2	1	5	2	5	1	5	5	1	5	1	5	5	5	1	5	3	4	5	4	3	3	3	3	4	4	4	4	6	7	6	5	7	5	7	7	5
312123018	2015	2	1	19	2	1	3	4	1	5	5	1	1	1	5	1	5	1	5	5	1	5	1	5	5	5	1	5	5	4	4	5	5	5	5	5	4	4	5	5	7	7	7	1	7	1	7	7	7
312123019	2015	2	1	19	1	1	1	1	1	5	2	4	2	2	5	2	4	2	5	4	2	4	1	5	5	3	2	5	4	3	3	4	4	4	4	4	3	2	3	4	5	6	5	6	7	5	5	5	2
312123020	2015	2	3	19	1	1	1	1	2	4	2	3	2	1	5	1	5	3	5	4	3	5	2	5	3	3	3	5	4	4	4	4	2	3	2	3	4	4	4	5	5	5	6	6	6	5	6	6	1
312123021	2015	1	1	19	1	1	1	1	4	4	3	4	4	3	4	4	4	3	3	4	3	4	3	4	4	3	3	3	4	4	4	3	4	4	3	3	3	3	3	4	6	5	4	5	6	5	5	6	5
312123022	2015	2	1	20	2	2	1	2	3	3	2	4	3	2	4	2	4	2	4	4	2	4	2	4	4	2	2	4	2	3	4	3	3	3	4	3	5	4	3	5	4	4	4	4	4	4	4	5	6
312123023	2015	1	1	19	1	1	1	1	2	4	1	3	2	1	5	1	5	3	5	5	1	5	1	5	5	5	1	5	5	4	5	5	3	4	5	2	3	2	2	4	6	6	5	5	7	6	6	6	5
312123024	2015	2	1	19	1	1	1	1	1	4	1	2	3	1	5	3	4	4	5	5	3	5	1	5	4	4	2	5	2	4	4	5	3	4	4	2	4	3	2	5	4	6	3	3	7	4	5	5	4
312123025	2015	2	1	20	1	1	1	1	2	4	2	3	2	2	4	2	4	2	4	4	2	4	2	4	4	4	2	4	4	4	4	3	3	4	3	3	3	3	3	3	4	5	4	5	5	4	5	5	3
312123026	2015	2	1	19	2	1	1	4	3	2	3	3	3	3	3	3	2	3	2	2	3	4	3	3	2	2	3	3	1	3	4	3	3	1	3	1	2	3	1	2	6	3	3	3	4	3	3	3	6
312123027	2015	2	1	19	2	2	1	3	1	5	1	3	1	1	5	1	5	1	5	5	1	5	1	5	5	5	3	5	5	5	4	5	5	5	4	3	3	4	5	2	7	7	7	7	7	7	7	7	7
312123028	2015	2	3	21	2	2	1	4	1	3	1	4	3	4	4	3	4	4	3	1	1	5	1	5	5	2	1	5	4	5	4	5	5	5	4	2	5	4	5	5	7	7	7	7	7	4	7	7	3
312123029	2015	1	1	21	1	1	1	1	1	4	2	3	3	2	4	2	4	2	4	5	1	5	1	5	5	5	2	5	5	1	5	5	3	4	5	3	2	3	3	3	6	6	6	7	7	7	7	7	2
312123030	2015	1	1	18	2	2	1	1	2	3	3	2	4	2	3	1	3	3	4	4	3	3	3	4	3	2	3	3	2	3	2	3	2	2	4	2	3	2	5	5	6	6	6	6	6	4	5	4	5
312123031	2015	1	1	18	1	1	1	1	2	3	2	2	2	2	4	3	3	3	4	2	4	2	4	3	3	3	3	3	5	3	3	3	4	4	3	3	3	2	3	4	5	5	5	5	6	4	4	5	2
312123032	2015	1	1	19	2	2	1	2	1	3	3	4	2	1	4	1	5	1	4	3	1	4	1	3	3	4	1	5	3	5	5	5	5	5	5	5	5	3	5	5	7	6	6	7	7	7	7	6	1
312123033	2015	2	1	18	2	2	1	2	1	4	1	5	2	1	5	2	4	3	5	5	1	5	1	5	4	5	2	5	5	4	4	4	4	4	4	3	3	3	5	3	7	7	7	7	7	7	7	6	1
312123034	2015	2	1	19	2	2	1	1	2	2	4	4	4	1	5	1	1	4	5	5	2	5	2	4	1	1	1	1	3	5	3	5	2	5	5	2	5	5	4	5	6	6	6	6	6	6	3	6	6
312123035	2015	2	1	20	1	1	1	1	1	4	1	4	1	1	5	1	5	3	5	5	1	5	1	5	5	5	1	5	4	4	5	4	4	4	4	3	3	2	3	5	5	6	6	5	6	6	6	6	1
312131001	2014	2	1	20	2	1	1	1	1	4	2	3	4	1	5	1	5	2	5	5	2	5	1	5	5	4	1	5	2	3	3	4	4	5	4	3	4	2	2	5	6	6	6	4	6	4	7	7	2
312131002	2014	2	1	19	2	1	1	1	2	2	3	3	3	1	3	2	2	2	2	2	3	2	1	4	3	2	2	2	4	4	4	4	4	4	4	4	4	4	4	4	4	5	5	4	5	6	5	6	4
312131003	2014	2	1	20	1	1	1	1	2	4	2	4	2	2	5	2	5	2	5	5	1	5	1	5	5	5	1	5	4	4	4	4	4	4	4	4	3	3	4	4	6	6	6	6	6	6	6	6	1
312131004	2014	2	1	20	1	1	1	1	1	4	2	2	4	2	5	2	5	2	5	5	2	5	2	5	5	5	2	5	4	4	3	4	3	3	4	3	4	4	4	4	6	6	6	6	6	6	6	6	1
312131005	2014	2	3	20	1	1	1	1	2	4	1	2	4	3	4	2	4	4	4	4	2	4	2	4	3	3	2	3	4	5	5	4	5	3	3	4	4	2	5	4	6	6	6	4	7	4	7	5	5
312131006	2014	2	1	21	2	2	1	1	1	4	1	5	1	1	5	2	5	1	5	5	1	5	1	4	5	3	2	5	5	5	5	4	5	5	3	5	5	2	4	2	5	5	5	5	5	5	5	5	1
312131007	2014	1	1	20	2	2	2	1	2	2	2	2	2	2	2	2	4	4	4	4	2	2	2	2	2	2	2	2	5	3	4	4	4	4	4	4	4	4	4	4	5	5	5	5	5	5	5	5	1
312131008	2014	1	1	20	1	1	1	2	2	2	2	2	3	1	3	2	2	2	4	4	2	4	2	4	4	4	3	4	3	4	4	4	3	2	3	3	4	4	3	4	5	5	6	5	6	6	7	7	6
312131009	2014	2	3	20	1	1	1	3	2	3	2	4	3	3	3	3	3	2	4	3	2	4	2	5	4	4	2	4	3	3	4	4	3	3	4	3	4	4	3	4	4	4	4	4	5	5	4	5	4
312131010	2014	2	1	20	2	3	1	3	3	3	3	3	3	1	3	2	4	4	3	4	3	3	3	4	3	2	3	3	2	4	3	3	3	3	3	3	4	3	2	3	4	4	4	4	4	4	4	4	4
312131011	2014	2	1	21	2	2	1	1	2	3	3	2	2	2	2	2	2	2	4	2	4	4	3	5	5	3	2	5	2	4	3	2	4	2	2	1	4	2	4	3	3	3	2	2	5	2	6	6	3
312131012	2014	1	1	21	1	1	1	3	2	3	3	3	2	1	4	2	4	3	4	2	3	2	1	3	4	2	3	2	4	4	3	5	4	2	4	2	4	4	3	5	6	6	6	5	6	5	6	6	5
312131013	2014	1	1	21	1	1	1	1	1	3	3	3	3	3	5	1	5	5	5	5	1	4	1	3	3	3	4	3	5	5	5	4	3	3	3	3	5	5	3	5	7	7	7	6	7	7	6	6	1
312131014	2014	1	1	19	2	2	1	1	1	4	2	3	3	2	4	2	4	2	4	4	2	4	1	4	5	3	3	4	4	2	3	3	4	5	3	3	2	3	4	2	4	6	6	5	6	6	7	7	2
312131015	2014	1	1	21	2	1	1	1	2	3	2	2	3	1	4	1	5	4	5	4	1	4	2	5	4	3	2	5	2	3	4	2	4	2	4	2	3	2	2	5	3	5	5	3	6	3	5	5	6
312131016	2014	2	1	20	2	3	1	3	2	3	2	2	3	2	3	2	4	4	4	4	3	4	2	4	4	4	2	4	3	3	3	3	3	3	4	3	3	2	4	2	6	6	6	6	6	6	6	6	2
312131017	2014	2	1	21	1	1	1	1	1	4	1	4	2	1	5	1	5	2	5	4	1	5	1	4	5	4	1	5	4	4	4	4	4	4	4	3	5	3	3	3	6	7	6	5	6	3	6	6	6
312131018	2014	1	1	19	1	1	1	1	2	2	2	3	2	3	2	3	3	3	3	3	3	3	3	3	3	2	3	3	3	3	3	3	2	3	3	3	3	2	3	3	3	3	2	3	4	3	3	2	3
312131019	2014	1	1	20	1	1	1	1	1	5	1	1	1	1	5	1	5	3	5	5	1	5	1	5	5	5	1	5	5	2	5	5	5	5	5	5	2	5	5	3	3	7	7	3	7	3	7	7	7
312131020	2014	1	1	20	1	1	1	3	1	3	2	2	3	2	3	2	4	3	4	4	2	4	2	2	4	3	2	3	4	3	4	2	4	4	3	4	3	3	4	3	5	5	5	5	5	5	5	6	4
312131021	2014	2	1	21	3	1	2	1	2	4	1	4	2	2	5	2	4	2	4	4	2	4	2	4	2	2	2	4	3	3	3	4	3	2	2	2	2	2	3	5	4	4	4	4	7	4	7	4	1
312131022	2014	1	1	22	2	1	1	1	2	3	3	3	2	2	4	2	4	2	4	4	2	4	2	4	3	3	2	4	5	3	5	3	4	4	4	4	3	4	4	4	6	6	6	6	6	6	6	6	3
312131023	2014	2	3	22	1	1	1	1	1	5	1	3	1	1	5	1	5	1	5	5	1	5	1	5	5	4	1	5	5	1	3	5	5	5	5	5	5	2	5	5	7	7	7	7	7	5	7	7	1
312131024	2014	2	1	20	1	1	1	1	1	4	2	3	2	3	5	2	5	3	4	5	1	4	1	5	4	2	2	5	4	2	4	4	4	5	3	2	5	3	5	3	7	7	7	5	7	4	7	7	5
312131025	2014	1	1	21	1	1	1	1	2	4	1	2	2	1	5	1	5	2	5	5	2	4	2	5	4	2	1	5	4	1	4	5	5	3	4	5	1	5	4	4	5	5	5	6	7	5	5	7	2
312131026	2014	2	1	20	1	1	1	1	2	4	2	2	3	1	5	2	4	2	5	5	2	4	2	5	5	3	3	5	3	3	3	4	3	2	3	2	3	3	4	4	6	6	6	6	6	4	6	4	4
312131027	2014	2	3	20	2	2	2	1	1	1	2	2	4	1	4	1	4	4	4	4	1	5	1	4	4	1	3	4	3	2	2	2	3	2	3	2	2	2	4	3	3	3	3	3	3	3	3	3	3
312131028	2014	2	3	21	1	1	1	1	1	4	2	3	2	1	5	1	5	2	5	5	1	5	1	5	3	3	1	5	3	5	4	5	3	3	5	3	5	3	4	5	5	5	5	5	5	5	5	5	2
312131029	2014	2	1	20	2	2	1	2	2	3	1	2	3	1	2	1	3	3	4	4	3	4	2	5	3	2	3	4	4	3	4	3	2	5	4	2	3	4	2	3	4	5	6	5	7	4	6	6	5
312131030	2014	2	3	22	1	1	1	3	1	3	1	3	2	2	5	1	4	1	4	4	1	4	1	5	4	3	1	5	3	2	3	4	4	4	4	3	2	2	2	5	5	5	5	5	5	4	5	5	4
312131031	2014	2	1	20	1	1	1	1	2	3	3	2	3	2	4	2	4	2	4	4	2	4	2	4	3	3	2	4	3	2	3	3	3	2	4	2	2	3	2	4	5	6	5	4	6	5	5	5	6
312131032	2014	2	2	20	1	1	1	1	1	4	2	3	2	1	5	1	4	2	4	4	2	4	2	4	4	3	2	4	3	4	4	4	4	4	4	4	4	3	3	4	5	6	6	4	5	3	5	6	4
312131033	2014	2	1	20	2	1	2	1	1	3	2	3	3	1	5	2	4	2	5	5	1	5	1	5	3	3	2	5	4	3	3	4	3	3	4	4	4	3	4	3	7	7	7	7	7	7	7	6	3
312131034	2014	2	3	21	1	1	1	1	1	5	1	2	4	1	5	3	4	1	5	5	1	4	1	3	3	3	3	3	5	5	5	5	5	5	5	5	5	5	5	5	7	7	7	7	7	5	6	5	5
312131035	2014	2	1	21	1	1	1	1	1	5	1	4	2	1	5	2	5	1	5	4	1	5	1	5	5	4	1	5	5	4	5	5	4	4	4	4	4	4	3	4	7	7	7	7	7	7	7	7	1
312131036	2014	2	1	20	2	1	1	3	3	3	2	2	2	1	5	3	4	3	5	4	3	4	2	4	4	3	3	4	2	3	4	4	3	2	4	3	3	3	2	3	4	4	4	3	5	3	3	3	3
312131037	2014	1	3	22	1	1	1	1	2	4	2	3	4	2	5	2	3	2	4	4	2	4	2	5	4	4	2	5	5	4	4	4	4	3	4	2	4	3	4	3	4	5	3	5	3	4	5	6	4
312132001	2014	2	1	19	1	1	1	4	2	4	2	3	3	2	4	2	2	2	4	4	2	3	2	4	3	2	2	4	3	3	2	3	3	3	4	2	2	4	4	4	5	5	6	3	6	2	6	6	2
312132002	2014	2	1	19	1	1	1	1	1	5	1	2	1	3	5	1	5	1	5	5	1	5	1	5	1	4	1	5	5	3	4	5	5	5	4	5	4	2	2	2	7	6	5	6	5	4	5	4	2
312132003	2014	1	1	21	2	1	1	2	3	4	2	2	4	2	4	2	3	2	4	4	2	4	2	5	2	3	2	5	4	3	2	3	3	2	4	3	2	3	3	2	4	6	6	5	6	6	6	6	5
312132004	2014	2	1	21	1	1	1	1	3	4	3	4	2	2	4	2	4	2	4	4	2	3	2	4	3	3	2	3	4	4	5	3	4	4	4	3	3	3	2	3	3	5	5	5	5	3	5	5	2
312132005	2014	2	1	21	2	1	1	1	1	4	1	2	3	1	5	1	4	3	4	5	1	4	1	4	4	4	1	4	4	2	4	4	3	5	5	3	4	2	3	4	6	6	6	4	6	5	6	6	3
312132006	2014	1	1	20	2	1	1	2	2	5	2	2	3	1	5	1	5	2	5	5	1	4	2	5	5	4	1	5	3	2	4	2	3	4	4	3	3	2	1	5	5	6	6	5	7	5	7	7	5
312132007	2014	2	1	20	1	1	1	1	1	4	2	4	2	2	5	2	5	2	5	5	2	5	2	5	5	5	2	5	4	2	4	5	5	4	4	3	2	2	2	4	7	7	6	7	7	7	7	7	1
312132008	2014	1	1	20	1	1	1	1	1	4	1	5	2	2	5	1	5	2	5	5	1	5	1	5	5	2	1	5	3	4	3	4	2	3	4	3	4	1	4	4	7	7	7	7	7	7	7	7	1
312132009	2014	1	1	21	2	2	1	1	1	5	1	2	3	1	5	1	4	3	5	5	1	5	1	3	4	4	2	5	4	5	5	5	4	4	5	5	4	3	3	5	6	6	6	6	6	6	6	6	1
312132010	2014	2	1	20	1	1	1	2	2	4	2	2	2	2	5	2	4	1	4	4	2	4	2	4	4	3	3	4	3	4	2	4	4	3	4	3	4	1	1	5	6	6	6	4	5	4	4	4	4
312132011	2014	1	3	20	1	1	1	1	2	2	2	2	2	2	5	1	2	1	5	2	2	5	5	5	5	3	3	5	3	4	3	5	3	4	5	3	4	3	4	4	4	5	5	4	4	4	4	4	4
312132012	2014	2	1	20	2	3	2	1	1	2	2	2	2	1	4	2	5	2	5	5	1	4	2	5	2	2	2	5	3	5	5	5	5	5	5	5	5	3	5	3	7	7	7	4	7	4	7	7	2
312132013	2014	2	1	20	3	4	1	1	3	5	2	2	4	2	3	2	5	1	4	1	2	4	3	1	3	2	3	5	1	2	3	3	2	2	3	2	2	1	4	1	4	4	5	2	7	4	5	5	6
312132014	2014	1	1	20	2	1	1	2	1	1	1	2	3	1	5	1	5	3	5	5	1	5	1	5	5	4	1	5	3	4	4	5	5	5	4	3	3	3	3	3	4	6	5	4	7	7	6	6	2
312132015	2014	2	1	21	1	1	1	4	3	2	2	3	3	2	3	2	3	3	3	3	3	3	4	3	3	2	3	3	3	3	5	3	3	3	3	2	3	2	2	3	1	1	1	1	2	1	1	1	1
312132016	2014	1	1	20	2	5	1	5	3	3	3	3	5	1	1	1	5	3	1	5	1	1	3	5	1	1	3	1	3	4	4	4	4	4	5	1	5	5	5	5	1	7	7	5	7	5	7	7	5
312132017	2014	2	3	20	1	1	1	1	1	3	1	4	2	1	5	2	5	3	5	5	1	5	1	5	5	5	1	5	4	2	1	5	5	2	4	2	3	1	2	5	5	7	7	5	7	5	7	7	1
312132018	2014	1	1	20	2	2	1	1	3	2	2	2	3	2	4	2	5	1	4	3	2	3	3	3	4	3	2	3	3	5	4	2	4	3	4	4	3	4	4	4	2	7	6	6	6	5	5	6	1
312132019	2014	2	1	21	1	1	1	1	2	3	2	4	3	3	4	2	2	3	5	5	2	1	2	2	5	5	1	5	2	4	3	4	4	4	4	4	4	4	4	4	6	6	6	6	6	6	6	6	3
312132020	2014	2	1	20	1	1	1	1	3	4	1	1	3	1	5	1	4	5	4	4	2	4	3	4	3	2	2	4	4	5	4	4	3	4	4	3	4	4	3	4	3	7	7	1	7	1	3	5	6
312132021	2014	2	3	21	2	5	3	2	1	3	3	3	3	3	5	3	5	5	5	5	5	5	4	4	5	4	5	4	4	5	4	5	5	5	5	5	5	5	5	5	5	5	5	5	5	5	5	5	5
312132022	2014	2	1	20	2	1	1	3	1	5	1	2	2	1	5	1	4	2	5	4	1	5	1	4	3	3	2	4	5	5	2	4	4	5	4	4	5	3	2	4	6	7	7	6	7	6	7	6	2
312132023	2014	2	3	20	2	2	2	5	2	2	2	2	2	2	2	2	2	2	2	2	2	2	2	2	2	2	2	2	5	5	5	5	5	5	5	5	5	5	5	5	6	6	6	6	6	6	6	6	6
312132024	2014	2	1	20	2	1	1	1	2	3	2	4	4	2	5	2	4	4	4	3	2	4	2	4	3	3	2	4	4	4	3	5	3	3	5	4	5	4	3	5	5	5	6	5	7	5	5	5	2
312132025	2014	1	1	21	1	1	1	1	1	4	2	3	2	2	4	2	4	2	5	3	2	5	2	5	3	3	2	5	3	3	3	4	3	4	3	3	4	2	3	5	5	5	5	5	6	5	6	6	2
312132026	2014	1	1	20	1	1	1	1	2	3	4	2	4	2	4	2	4	3	4	4	2	4	2	4	4	2	2	4	2	2	3	2	3	3	3	3	3	3	2	4	3	4	5	3	5	3	5	5	4
312132027	2014	2	1	20	1	1	1	1	2	4	2	2	3	1	4	1	3	2	4	4	3	4	3	5	5	4	3	5	2	2	4	4	4	4	4	3	2	3	3	5	3	7	5	3	6	2	6	6	4
312132028	2014	2	1	20	1	1	1	2	1	3	2	3	3	1	5	1	3	2	5	5	2	5	2	5	4	4	2	5	4	4	4	4	4	3	4	2	4	3	2	3	6	6	6	6	7	6	6	6	2
312132029	2014	2	1	20	1	1	1	1	1	4	1	4	2	1	5	1	5	2	5	5	1	4	1	5	5	4	2	5	4	4	4	5	5	5	5	4	2	4	4	3	6	6	6	6	7	7	7	7	2
312133001	2014	2	1	21	2	1	1	5	3	3	2	1	4	1	3	1	3	4	3	1	3	4	3	4	3	1	1	5	2	2	2	3	3	1	3	1	2	2	5	2	6	3	6	2	6	2	7	7	4
312133002	2014	2	1	20	1	1	1	1	2	3	2	3	5	1	4	2	4	1	3	4	1	4	2	4	2	2	2	5	3	4	4	5	4	3	5	4	5	3	4	5	5	6	7	5	6	7	6	6	3
312133003	2014	2	1	21	2	2	1	2	4	4	2	4	2	4	4	1	4	2	3	4	3	4	4	4	4	2	3	4	2	4	4	4	2	2	3	4	4	5	3	5	4	5	5	3	5	3	5	5	5
312133004	2014	1	1	20	2	2	1	1	3	2	2	2	3	2	4	3	4	4	4	2	3	4	4	4	3	3	3	4	2	4	3	4	1	1	4	1	5	4	2	4	3	5	4	1	5	4	5	5	4
312133005	2014	2	1	19	2	1	1	1	1	3	2	3	2	1	5	2	4	3	3	4	1	4	2	4	2	2	3	5	4	5	3	5	5	3	4	3	4	2	5	2	4	7	7	3	7	3	5	6	6
312133006	2014	2	1	21	1	1	1	1	2	4	2	2	2	1	5	2	4	2	4	3	3	4	2	4	4	3	2	4	4	3	4	3	3	3	4	3	3	2	3	3	5	5	5	6	6	2	5	5	4
312133007	2014	1	1	21	1	1	1	2	3	2	3	3	3	2	3	2	4	3	4	4	3	3	3	4	3	3	3	4	2	2	3	3	3	2	3	2	2	2	2	3	5	4	4	4	5	4	4	4	4
312133008	2014	1	1	20	1	1	1	1	2	3	2	2	2	2	4	2	4	2	4	4	2	4	2	4	4	4	2	4	3	3	3	3	3	3	3	2	2	2	3	3	5	5	5	5	5	5	5	5	1
312133009	2014	2	1	21	1	1	1	2	2	3	3	2	4	2	5	2	4	3	4	4	2	4	2	4	4	3	2	4	3	5	3	4	3	2	3	3	4	3	2	4	5	5	5	3	5	2	4	4	5
312133010	2014	2	1	20	2	1	1	4	2	2	3	3	2	2	4	2	4	4	4	4	2	4	2	4	4	4	2	4	2	4	4	4	2	2	4	3	3	2	4	4	4	6	6	6	6	6	6	5	2
312133011	2014	2	3	21	2	1	2	1	3	3	3	2	4	4	4	4	4	3	3	3	3	4	2	3	2	3	3	3	3	3	3	3	2	3	3	2	3	2	3	3	4	5	4	5	4	3	4	3	1
312133012	2014	2	1	20	2	1	1	2	1	4	2	4	2	2	5	2	5	1	5	5	1	5	1	5	5	3	2	3	5	5	3	5	3	4	5	3	5	4	5	4	7	7	7	7	7	7	7	7	1
312133013	2014	2	1	19	4	2	2	4	2	4	2	4	2	2	5	2	4	2	4	5	2	5	2	5	3	3	2	4	4	3	4	5	4	3	3	3	3	3	3	3	6	6	6	6	6	5	6	6	2
312133014	2014	1	1	20	2	1	1	3	4	2	3	2	3	4	3	3	4	4	3	2	3	4	2	2	2	2	3	4	2	3	4	2	2	2	2	2	3	2	3	2	4	6	6	3	6	3	6	7	5
312133015	2014	1	1	20	1	1	1	1	1	2	2	3	2	1	5	2	4	2	5	5	1	5	1	5	5	5	1	5	2	5	4	4	4	5	5	3	5	5	4	5	7	7	7	6	7	7	7	7	3
312133016	2014	1	1	20	3	2	1	2	2	3	3	3	4	1	3	2	3	2	3	4	2	5	2	4	4	3	3	4	2	4	3	4	4	3	4	4	4	4	2	4	3	4	4	3	5	3	4	4	1
312133017	2014	2	1	21	2	2	1	5	3	2	2	1	2	1	5	1	4	2	2	3	2	5	3	5	1	1	3	5	2	4	3	5	1	1	5	1	5	3	3	3	4	7	7	1	7	1	4	7	7
312133018	2014	2	1	20	1	1	1	1	1	4	1	5	4	1	5	1	5	3	5	5	1	3	1	5	4	4	1	5	4	4	4	4	4	2	3	2	4	4	3	2	5	6	4	6	7	7	3	3	1
312133019	2014	2	1	21	2	1	1	2	2	4	3	3	2	2	4	2	4	3	4	4	2	4	2	4	4	3	2	4	3	4	4	3	3	4	3	2	2	2	2	3	5	6	5	6	6	5	6	5	3
312133020	2014	1	1	21	2	2	1	3	2	3	3	3	4	3	3	2	1	5	1	1	5	1	5	2	2	4	5	3	4	3	4	4	4	1	4	2	2	5	5	2	7	7	7	2	7	2	7	7	4
312133021	2014	1	1	21	2	2	1	3	3	4	4	3	5	2	4	2	3	2	4	3	2	4	3	4	2	2	3	3	3	5	1	5	1	5	5	5	5	5	1	5	3	4	4	1	3	4	2	3	4
312133022	2014	2	2	20	2	2	2	2	5	5	5	5	5	5	5	5	5	5	5	5	5	5	5	5	5	5	5	5	4	4	4	4	4	4	4	4	4	4	4	4	6	6	6	6	6	6	6	6	6
312133023	2014	2	2	22	1	1	1	1	5	5	5	5	5	5	5	5	5	5	5	5	5	5	5	5	5	5	5	5	3	3	3	3	3	3	3	3	3	3	3	3	4	4	4	4	4	4	4	4	4
312133024	2014	1	1	19	2	2	1	3	4	3	4	4	4	4	5	3	3	2	3	3	3	4	3	4	4	2	2	3	3	4	4	5	3	3	2	3	4	2	3	4	3	5	5	2	4	2	6	5	7
312133025	2014	1	1	20	1	1	1	3	2	4	2	3	3	3	4	1	3	2	3	3	2	3	2	3	4	4	2	3	4	3	4	4	4	3	4	3	4	2	3	4	5	4	5	5	5	4	4	5	5
312133026	2014	1	3	22	1	1	1	2	2	3	1	2	2	1	4	1	4	1	1	2	4	1	5	1	1	1	5	1	4	3	4	5	3	2	4	3	3	4	4	3	5	6	6	6	7	5	6	7	3
312133027	2014	2	3	20	1	1	1	4	1	3	2	4	3	2	3	2	5	4	5	4	2	4	2	5	5	4	3	2	3	3	4	4	4	2	4	4	3	3	2	2	3	4	5	5	5	4	5	5	3
312133028	2014	2	3	21	3	3	2	4	2	4	2	2	3	1	5	1	4	3	5	4	2	4	2	5	4	4	1	4	2	2	3	2	2	2	2	2	3	1	1	2	4	4	5	4	4	4	5	4	5
312133029	2014	2	1	21	2	2	1	1	2	4	2	3	4	1	4	1	4	4	4	4	2	3	3	4	3	2	3	3	2	3	3	3	3	2	3	4	3	1	2	4	4	5	6	3	5	3	5	5	5
312133030	2014	2	1	20	1	1	1	1	3	4	1	2	3	1	3	2	4	3	4	4	3	4	3	4	3	3	2	3	3	4	2	4	2	2	4	2	4	3	3	4	3	6	5	5	6	4	5	4	4
312133031	2014	1	1	22	3	4	3	1	5	3	2	4	3	2	5	5	3	3	1	5	1	2	1	5	5	3	2	3	2	5	3	4	2	1	4	3	5	5	4	3	5	4	4	7	5	4	4	4	1
312133032	2014	2	1	21	1	1	1	1	2	3	2	3	4	1	5	2	5	3	5	4	2	5	2	5	5	3	3	5	2	3	3	3	2	2	2	2	3	3	3	3	4	5	5	4	5	4	5	5	4
312141001	2013	2	1	20	1	1	1	1	2	5	2	4	2	2	5	2	5	3	5	5	2	5	2	5	5	5	2	5	4	5	3	4	4	5	4	4	4	4	4	4	4	5	6	5	6	4	6	6	2
312141002	2013	2	1	22	1	1	1	1	2	4	1	1	2	1	4	1	4	2	5	5	1	5	2	5	5	3	2	5	2	4	3	4	3	4	4	4	4	4	2	4	7	5	6	7	6	5	5	7	1
312141003	2013	2	1	21	2	3	2	1	1	3	3	3	2	3	5	2	5	2	5	5	1	5	1	5	3	3	2	5	2	5	5	3	2	3	2	2	5	2	1	5	5	6	6	3	4	1	2	3	5
312141004	2013	2	1	21	2	1	2	2	3	3	1	2	4	1	4	3	3	4	5	4	1	4	3	4	3	3	2	5	2	3	5	3	3	1	3	4	5	1	2	3	4	6	5	3	7	2	5	4	6
312141005	2013	2	2	22	2	2	2	3	2	3	2	2	2	2	3	2	3	3	3	3	3	3	3	3	3	3	3	3	3	3	3	3	3	3	3	3	3	5	3	3	5	5	5	5	5	5	4	5	3
312141006	2013	1	2	22	1	1	1	4	2	3	2	2	2	2	3	2	3	2	3	3	2	3	2	3	3	3	2	3	3	3	4	4	3	3	3	3	3	3	3	3	4	4	6	4	4	5	4	4	4
312141007	2013	2	1	22	2	2	2	4	2	2	2	2	2	2	5	2	1	1	2	1	2	2	1	2	1	1	1	2	1	1	2	1	1	1	1	1	1	1	1	1	7	7	7	7	7	7	7	7	1
312141008	2013	2	1	19	1	1	1	3	1	5	4	3	2	1	5	1	5	2	5	4	1	5	1	5	4	3	1	5	4	4	4	4	4	4	4	3	4	3	2	4	4	6	4	7	7	7	4	4	2
312141009	2013	2	1	22	2	1	1	2	2	5	4	4	2	2	5	2	4	2	4	4	2	4	2	4	4	4	2	4	4	3	4	4	4	4	4	3	3	4	3	4	6	6	6	6	6	6	4	4	2
312141010	2013	2	1	22	1	1	1	1	2	4	2	2	4	2	4	4	2	2	4	4	2	4	2	4	2	4	2	4	5	3	5	5	5	5	5	5	5	3	5	4	7	7	7	7	7	7	7	7	1
312141011	2013	2	1	21	2	3	2	3	3	3	3	3	3	3	3	2	5	3	3	3	3	2	3	3	2	3	2	4	5	5	4	5	5	5	5	5	5	5	5	5	4	5	5	4	5	3	4	5	4
312141012	2013	2	1	21	2	1	1	1	3	1	3	1	3	1	3	4	4	3	4	2	3	4	3	1	2	2	3	3	2	3	2	3	3	1	2	1	3	3	1	3	1	5	5	1	6	1	6	6	2
312141013	2013	2	1	21	1	1	1	1	2	3	2	2	2	2	4	2	4	2	4	4	2	4	2	4	4	3	3	4	3	3	2	3	4	4	2	3	3	2	3	2	6	6	6	6	6	6	5	5	2
312141014	2013	2	1	22	1	1	1	1	2	3	2	3	2	1	4	1	5	3	5	5	4	5	1	5	4	3	2	5	4	4	4	4	3	3	3	3	4	4	3	4	5	5	5	6	6	4	5	5	3
312141015	2013	2	1	20	2	1	1	2	2	4	2	3	2	2	4	2	4	2	4	4	2	4	2	4	4	2	2	4	4	4	4	4	4	4	4	3	3	3	4	4	5	6	6	5	7	5	6	6	3
312141016	2013	2	1	21	1	1	1	2	2	3	2	3	2	2	4	2	4	2	4	4	2	4	2	4	4	4	2	4	3	3	3	3	3	3	3	3	3	3	3	3	6	6	6	6	6	6	6	6	2
312141017	2013	2	1	22	1	1	1	2	2	3	3	2	2	2	3	2	4	2	4	4	2	4	2	4	4	4	2	4	3	3	3	3	3	3	3	3	3	3	3	3	6	6	6	6	6	6	6	6	6
312141018	2013	2	1	22	2	2	2	2	2	4	2	3	2	1	5	1	4	2	5	5	1	4	2	5	5	5	5	5	4	4	3	4	3	3	4	3	3	3	2	4	6	6	6	5	6	3	6	5	1
312141019	2013	2	1	21	1	1	1	1	1	5	1	3	1	1	5	2	1	1	5	5	1	5	1	5	4	5	1	5	5	4	4	4	4	4	4	2	3	3	4	4	7	7	7	7	7	7	7	7	7
312141020	2013	1	1	22	1	1	1	1	1	4	3	5	1	5	5	1	5	5	5	5	1	5	1	5	5	5	1	5	5	5	5	5	5	5	5	5	5	1	5	5	5	6	7	7	4	5	5	6	1
312141021	2013	2	1	22	1	1	1	2	2	4	2	3	2	2	4	2	4	2	4	4	2	4	2	4	4	4	2	4	3	3	3	3	3	3	3	3	3	3	3	3	6	6	6	6	6	5	6	6	2
312141022	2013	2	1	21	2	2	2	3	2	3	4	2	3	4	4	4	1	2	4	2	3	4	2	3	4	2	3	4	3	2	4	2	1	3	4	2	4	3	2	4	4	3	5	3	4	5	3	5	4
312141023	2013	2	1	22	2	1	1	4	2	3	3	2	3	2	4	1	3	2	4	5	1	4	2	4	3	3	3	5	3	2	2	2	2	2	2	2	2	4	2	3	5	7	5	4	6	4	7	7	2
312141024	2013	2	1	22	1	1	1	1	1	1	1	1	1	1	5	1	4	1	4	4	1	4	1	4	3	3	3	3	4	4	4	4	4	4	4	4	4	4	4	4	6	5	6	4	6	5	4	6	6
312141025	2013	2	1	21	1	1	1	3	2	3	2	3	3	2	4	2	4	2	4	4	2	3	2	4	4	4	2	4	3	3	4	3	2	4	4	2	2	2	3	3	5	5	5	5	5	5	5	5	2
312141026	2013	2	1	22	2	2	1	2	2	4	2	3	2	2	5	2	4	3	4	4	2	4	2	4	4	4	2	4	4	2	3	4	4	4	3	4	2	2	3	4	5	5	5	5	6	5	6	6	2
312141027	2013	2	1	22	1	1	1	1	1	5	1	4	1	1	5	1	5	1	5	5	1	5	1	5	5	5	1	5	4	3	4	5	4	5	5	4	2	2	4	3	7	7	7	7	7	7	7	7	1
312141028	2013	2	1	20	2	1	1	2	1	4	4	3	3	2	5	1	4	3	5	5	1	1	1	5	5	5	5	5	4	4	4	4	4	4	4	3	3	2	3	2	5	5	5	5	6	6	6	6	2
312141029	2013	2	1	21	3	2	1	2	2	5	1	4	3	1	5	1	5	2	5	3	2	4	1	5	3	3	1	5	4	5	4	4	3	4	5	3	4	4	4	4	6	6	6	6	6	6	6	6	2
312141030	2013	2	1	21	2	2	1	1	2	2	2	2	2	2	4	2	4	2	4	4	2	3	3	3	3	3	3	3	2	3	3	3	3	3	3	3	3	3	3	3	4	5	4	3	4	5	3	3	1
312141031	2013	2	1	21	1	1	1	6	1	3	2	2	3	2	4	2	4	2	4	4	2	4	2	4	4	4	2	4	2	4	3	4	4	4	4	4	4	2	3	3	3	3	3	4	4	3	4	3	4
312141032	2013	2	1	21	2	2	2	1	1	4	2	3	3	2	4	2	4	2	5	5	2	5	2	5	4	3	2	5	2	3	3	4	3	3	4	2	3	2	3	4	6	5	5	5	6	5	6	5	5
312141033	2013	2	1	22	1	1	1	1	1	4	2	2	1	1	5	1	5	5	5	5	1	4	1	2	5	2	2	4	4	2	4	5	4	4	4	2	3	2	2	5	6	6	6	6	6	6	6	6	1
312141034	2013	2	1	22	2	1	2	1	1	4	1	4	2	1	4	1	4	1	4	4	1	4	1	4	4	4	1	4	5	5	5	5	5	5	5	5	5	5	5	5	7	7	7	7	7	7	7	7	1
312141035	2013	2	1	22	1	1	1	1	2	3	2	3	3	2	3	2	3	3	4	4	3	4	3	4	3	3	3	4	4	2	4	2	4	4	4	3	2	2	3	3	5	6	5	6	5	5	5	5	3
312141036	2013	2	1	22	2	1	1	1	4	3	2	1	4	2	3	3	3	4	3	2	3	3	4	4	2	2	3	3	1	2	2	3	2	1	3	3	2	3	3	4	4	5	4	3	4	3	4	4	4
312141037	2013	2	1	22	2	2	2	4	1	5	1	3	2	1	5	1	5	2	5	5	1	5	1	5	5	5	1	5	4	2	4	2	3	2	3	4	2	2	3	3	7	7	5	5	7	4	6	5	2
312141038	2013	2	1	22	1	1	1	4	2	4	2	2	3	2	4	2	4	2	4	4	2	4	2	4	2	4	2	4	3	4	3	3	4	4	4	3	4	3	3	4	5	5	5	4	5	4	5	5	4
312141039	2013	2	1	21	2	1	1	3	1	4	2	3	3	2	4	2	4	3	4	4	2	4	1	4	4	4	2	4	5	3	3	4	5	4	3	3	3	3	4	4	5	5	6	5	6	4	6	6	2
312141040	2013	2	1	22	1	1	1	1	1	5	1	2	2	1	5	1	2	3	5	2	1	5	1	2	5	5	1	5	1	1	2	1	1	2	2	2	1	1	1	1	7	7	7	7	7	7	7	7	7
312141041	2013	2	1	22	2	2	1	1	2	4	2	3	3	1	5	1	4	3	4	5	2	4	2	5	4	3	2	4	3	3	2	4	3	3	4	3	3	2	2	4	4	6	4	4	4	5	5	6	2
312141042	2013	2	1	21	1	1	1	1	2	3	2	3	3	1	4	1	4	3	4	4	1	3	2	5	5	3	1	3	2	3	4	4	4	3	4	2	3	2	3	4	5	6	6	3	7	4	6	3	4
312141043	2013	2	1	21	2	2	1	5	2	4	2	4	3	2	5	3	5	3	5	5	2	5	2	5	4	3	3	5	3	3	4	3	3	4	4	4	3	2	2	2	6	6	6	6	6	6	6	6	1
312141044	2013	1	1	22	1	1	1	1	2	3	3	3	3	3	3	3	3	3	3	3	3	3	3	3	3	3	3	3	3	2	3	3	3	3	3	3	3	4	4	3	5	5	5	5	5	5	5	5	5
312243001	2013	1	1	21	1	1	1	1	2	4	2	2	2	2	4	1	4	2	4	5	1	5	2	2	4	4	2	4	3	3	4	4	4	5	3	3	2	2	3	3	6	6	5	6	6	5	6	7	1
312243002	2013	2	1	21	1	1	1	1	2	3	2	3	3	2	4	2	2	3	4	4	2	4	2	4	4	4	2	4	3	4	4	4	4	4	4	3	4	2	3	4	6	6	6	6	6	6	6	6	6
312243003	2013	2	1	22	1	1	1	3	1	5	1	2	1	1	5	1	5	2	5	5	1	5	1	5	5	5	1	5	5	5	5	5	5	5	5	4	4	2	3	5	6	6	6	6	6	7	7	7	1
312243004	2013	2	1	21	1	1	1	2	3	3	2	4	4	2	4	2	4	3	3	3	2	3	2	5	5	4	2	5	4	5	4	3	4	3	3	2	3	5	2	5	4	5	5	5	5	4	4	4	5
312243005	2013	2	1	21	1	1	1	2	2	5	2	4	2	2	5	1	4	3	5	4	2	4	2	5	5	3	2	5	4	3	4	4	4	4	2	3	3	4	3	3	5	5	5	5	6	5	5	5	2
312243006	2013	2	1	21	1	1	1	1	2	4	1	3	2	2	5	2	4	3	5	5	2	5	2	4	4	4	1	5	2	5	3	3	3	2	4	2	4	3	2	4	5	5	6	5	6	5	5	5	5
312243007	2013	2	1	21	2	1	1	4	3	4	2	2	4	2	3	2	3	4	2	2	3	3	4	3	4	3	2	3	2	3	4	4	2	2	4	2	3	2	2	3	5	4	6	5	6	5	5	5	5
312243008	2013	2	1	21	1	1	1	1	1	3	2	2	2	1	5	3	4	2	5	4	2	5	2	3	3	3	2	5	3	3	3	5	3	3	4	3	2	2	3	5	4	5	6	5	6	4	5	5	4
312243009	2013	2	1	22	1	1	1	1	1	5	2	4	1	1	5	1	5	4	5	5	2	5	5	5	5	5	2	5	4	4	4	4	4	4	4	3	2	2	2	4	4	5	6	5	6	4	5	5	4
312243010	2013	2	1	22	2	5	3	1	4	4	4	3	4	1	3	1	2	3	4	2	2	3	2	4	3	2	2	3	2	1	2	2	2	1	2	3	1	2	4	2	5	6	6	6	6	6	6	6	6
312243011	2013	2	1	22	1	1	1	5	1	1	1	1	1	1	5	1	5	1	1	5	1	5	1	5	5	3	1	5	4	3	3	5	5	5	5	4	5	3	5	5	7	7	7	7	7	7	7	7	3
312243012	2013	2	2	22	1	1	1	2	2	5	1	3	3	2	5	2	2	3	5	5	2	4	2	4	4	4	1	5	5	3	4	5	5	5	5	2	4	3	4	4	7	7	7	7	7	4	7	7	2
312243013	2013	2	1	21	1	1	1	1	2	4	2	2	2	1	4	2	3	2	4	4	2	4	2	4	3	3	2	4	3	3	3	3	3	3	3	3	3	3	3	3	6	6	6	6	6	6	6	6	3
312243014	2013	2	1	21	2	2	1	2	1	5	5	2	2	1	5	2	5	1	5	5	1	5	1	5	5	5	2	5	4	3	3	4	3	4	4	4	3	3	4	3	6	6	6	6	6	6	6	6	3
312243015	2013	2	1	23	1	1	1	1	1	3	2	2	2	2	4	2	4	2	4	4	2	4	2	4	4	3	2	4	4	2	3	3	2	2	3	3	2	2	2	3	5	5	6	5	6	5	5	5	1
312243016	2013	1	1	21	1	1	1	1	1	4	2	3	2	2	4	2	4	2	4	4	2	4	2	4	5	3	2	5	3	4	4	5	3	4	5	3	2	4	3	5	5	5	5	5	5	4	4	5	2
312243017	2013	2	1	22	3	1	1	5	2	2	2	2	2	1	4	1	3	3	4	4	1	4	1	4	4	2	1	4	5	4	4	4	4	4	4	4	4	4	4	4	6	6	6	6	6	6	6	4	2
312243018	2013	1	2	21	1	1	1	1	1	1	1	1	1	1	5	1	5	2	5	5	1	5	1	5	5	5	1	5	4	4	4	4	4	4	4	4	4	4	4	4	5	5	5	5	5	5	5	5	5
312243019	2013	1	1	21	2	2	1	1	2	3	1	2	3	1	5	2	5	2	5	5	1	5	2	5	2	3	1	2	3	3	3	3	3	3	3	3	3	3	3	3	3	5	5	5	5	3	5	5	2
312243020	2013	2	1	21	1	1	1	1	2	4	2	2	2	3	4	3	4	4	4	4	2	4	2	4	4	3	2	4	2	3	2	4	3	3	4	2	3	4	3	4	6	6	6	6	6	6	6	6	1
312243021	2013	2	1	21	1	1	1	1	2	5	2	4	4	2	4	2	4	2	4	4	2	4	2	4	4	4	2	4	4	4	4	4	4	4	4	3	4	2	4	3	6	6	6	6	6	6	6	6	1
312243022	2013	2	1	21	1	1	1	1	2	3	3	2	3	2	4	2	5	3	5	5	2	3	2	5	5	5	2	5	3	4	4	3	5	2	3	2	3	1	3	5	3	6	6	6	6	6	6	6	1
312243023	2013	1	1	22	1	1	1	1	2	2	2	2	2	2	2	2	2	2	2	2	2	2	2	2	2	2	2	2	4	3	4	4	4	4	4	4	3	3	3	4	6	6	6	6	6	6	6	6	1
312243024	2013	2	1	22	1	1	1	1	1	5	1	2	1	1	5	1	5	2	5	3	2	5	1	5	5	2	1	2	4	4	4	5	5	5	3	2	4	3	3	5	6	6	7	4	6	6	6	6	3
312243025	2013	2	1	21	2	2	1	2	3	2	2	1	4	1	4	1	4	2	4	3	3	4	3	5	5	3	2	4	3	4	3	4	3	2	4	3	3	3	2	4	4	5	5	4	6	5	6	5	4
312243026	2013	2	1	21	1	1	1	1	2	5	2	5	2	2	5	2	5	2	5	5	2	5	2	5	5	4	2	5	4	3	4	4	4	4	4	3	2	3	3	2	7	7	7	7	7	7	7	7	1
312243027	2013	2	1	22	1	1	1	1	2	4	2	3	2	2	4	1	4	3	4	4	2	2	1	4	4	3	2	4	3	3	4	4	3	4	5	3	4	3	3	5	7	7	7	7	7	6	7	6	1
312243028	2013	2	1	22	1	1	1	1	2	4	4	2	4	1	5	1	4	2	4	4	1	5	1	4	1	1	1	4	2	4	5	3	4	4	2	2	4	4	2	5	7	6	5	5	6	5	6	5	2
312243029	2013	2	1	22	1	1	1	1	1	5	1	3	2	1	5	1	4	2	5	5	1	5	1	5	5	5	5	5	2	4	4	4	4	4	4	4	4	3	3	3	7	7	7	7	7	4	7	7	1
312243030	2013	1	1	22	1	1	1	1	2	2	2	2	2	2	4	2	4	4	4	4	4	4	2	4	4	4	2	4	4	4	4	4	4	4	4	4	4	4	4	4	6	6	6	6	6	6	6	6	2
312243031	2013	2	1	21	1	1	1	1	3	2	2	2	3	1	4	2	4	3	4	4	2	4	3	4	3	3	2	4	3	3	3	3	3	3	3	3	4	2	2	3	5	5	6	3	6	3	5	5	5
312243032	2013	2	1	22	1	1	1	1	1	5	1	3	1	1	5	1	5	3	3	3	3	2	3	3	3	2	3	3	5	5	5	5	5	5	5	5	5	5	5	5	5	5	5	5	5	5	5	5	5
312243033	2013	2	1	20	1	1	1	1	1	1	1	3	1	1	4	1	4	1	4	4	1	4	1	4	4	4	1	4	4	4	4	4	3	3	4	4	4	4	4	5	7	7	7	7	7	7	7	7	1
312342001	2013	1	1	21	1	1	1	1	3	3	3	3	3	3	3	4	2	3	3	3	3	3	3	3	2	3	3	3	4	2	5	4	4	5	4	3	2	3	4	4	5	6	6	5	6	7	5	6	1
312342002	2013	1	1	21	2	2	1	3	3	3	3	3	3	2	3	2	3	2	3	3	2	3	2	3	3	3	3	3	5	4	4	4	4	4	4	4	4	4	4	4	5	5	6	5	4	5	6	4	1
312342003	2013	1	1	22	1	1	1	1	2	3	2	2	2	2	4	3	2	4	3	2	2	4	2	4	4	3	3	3	2	5	3	4	3	3	4	3	3	3	2	2	4	4	4	4	4	4	4	4	4
312342004	2013	2	3	21	2	3	1	5	3	2	3	2	4	2	3	2	2	4	4	4	3	3	4	3	3	3	3	3	2	5	5	5	5	5	5	5	5	5	5	5	2	5	5	3	5	3	5	5	5
312342005	2013	1	1	22	2	2	1	5	1	4	2	3	1	3	4	1	5	5	4	5	1	2	1	5	4	2	1	5	5	5	5	5	5	5	5	5	3	3	5	4	5	7	7	4	7	3	7	7	2
312342006	2013	2	1	20	1	1	1	1	2	3	3	2	2	1	4	2	3	2	4	4	2	3	2	4	4	2	2	4	3	4	3	4	3	3	5	3	4	3	3	4	5	5	4	4	5	3	5	5	4
312342007	2013	1	1	22	1	1	1	1	1	5	1	3	3	1	5	1	5	1	5	5	1	5	1	5	5	5	1	5	5	4	4	4	4	4	4	3	4	4	5	4	7	7	7	7	7	7	6	7	1
312342008	2013	2	1	22	1	1	1	1	1	4	1	2	1	1	5	1	1	5	1	1	5	1	1	4	2	3	3	3	4	4	4	4	4	4	4	4	4	4	4	4	3	3	7	7	6	7	6	6	6
312342009	2013	2	1	21	2	2	1	5	1	4	2	1	1	5	5	1	5	1	5	5	1	5	1	5	5	5	1	5	3	3	2	4	3	4	4	2	3	3	5	5	3	5	5	4	5	4	5	5	3
312342010	2013	2	1	21	2	1	2	1	2	4	3	3	4	1	3	1	4	3	4	4	2	3	3	4	3	3	3	4	2	4	4	4	3	3	4	2	4	3	3	3	5	4	5	3	5	3	4	5	5
312342011	2013	1	1	21	2	3	1	3	3	1	2	2	5	2	2	1	5	4	3	1	1	4	2	4	3	3	2	4	1	3	4	3	3	2	2	2	3	4	4	3	7	7	6	6	6	5	5	6	5
312342012	2013	1	1	21	1	1	1	1	1	5	1	3	2	3	5	2	4	2	5	5	1	5	1	5	3	3	1	5	5	4	4	4	5	5	4	4	4	3	4	4	7	7	7	6	6	7	6	6	1
312342013	2013	2	1	21	1	1	1	1	2	4	2	2	3	1	5	2	5	2	5	5	3	5	3	5	5	5	2	5	3	3	2	3	2	4	4	3	3	3	2	4	3	5	5	2	6	3	6	6	6
312342014	2013	2	1	21	2	2	1	2	2	2	2	2	2	2	2	2	2	2	2	2	2	2	2	2	2	2	2	2	2	2	2	2	2	2	2	2	2	2	2	5	5	5	5	5	5	5	5	5	2
312342015	2013	1	1	21	1	1	1	1	2	4	2	2	3	3	4	3	3	2	4	4	2	4	2	4	4	3	2	4	3	3	3	3	4	4	4	4	3	3	4	3	5	5	5	4	5	4	5	5	4
312342016	2013	2	3	21	1	1	1	1	2	3	2	3	3	1	4	2	4	3	4	4	3	5	3	5	4	4	3	4	2	4	3	4	2	2	4	2	3	3	3	4	4	4	4	3	4	4	4	4	4
312342017	2013	2	1	21	2	2	2	5	2	2	2	4	4	1	3	2	4	3	4	4	3	4	3	4	3	3	2	3	3	4	3	3	2	2	2	2	3	3	4	4	6	6	6	5	6	6	6	2	1
323141001	2013	1	1	22	1	1	1	1	1	5	1	4	1	1	5	1	5	1	5	5	1	5	1	5	5	4	1	5	4	2	4	4	4	4	3	4	1	2	3	3	7	7	7	7	7	7	7	7	1
323141002	2013	1	1	22	2	1	1	3	2	5	5	3	3	2	4	3	1	3	2	2	3	2	3	2	3	2	4	1	4	1	4	2	4	3	2	3	1	1	4	2	5	5	5	5	4	5	5	5	3
323141003	2013	2	1	21	1	1	1	1	2	4	2	4	1	1	5	2	4	4	5	5	1	5	2	5	5	2	1	5	4	3	5	4	3	4	3	4	2	1	3	3	5	7	6	6	6	6	7	5	1
323141004	2013	1	1	24	1	1	1	1	1	3	3	3	2	2	5	2	5	1	5	1	1	5	1	4	5	1	1	5	2	2	5	4	4	4	4	4	4	2	3	5	7	7	7	7	7	7	7	6	1
323141005	2013	1	2	22	2	2	1	1	1	3	2	2	1	2	4	2	2	2	4	4	1	4	1	4	2	3	4	3	4	3	3	4	4	3	2	3	2	2	3	2	3	5	6	6	6	5	4	4	2
323141006	2013	2	1	22	2	3	2	4	2	2	1	4	2	1	4	2	3	2	4	5	1	4	1	3	4	4	1	4	5	5	4	4	4	5	5	3	4	5	4	4	7	7	7	7	7	6	6	7	1
323141007	2013	2	1	23	1	1	1	1	1	4	1	3	3	1	4	1	4	1	4	4	1	4	1	4	4	3	1	3	2	4	4	4	4	4	2	4	4	4	4	5	5	6	6	2	7	3	7	7	4
323141008	2013	1	1	22	1	1	1	1	1	4	2	3	2	2	5	2	5	3	5	5	1	4	2	5	5	4	1	5	3	3	3	4	4	4	4	3	2	2	2	5	6	6	6	5	6	6	5	4	4
323141009	2013	2	1	22	1	1	1	1	2	3	2	3	3	1	5	2	5	2	5	5	2	5	2	5	4	4	2	4	4	4	3	5	4	5	4	3	4	2	2	5	7	6	7	7	7	7	7	6	3
323141010	2013	1	1	23	1	1	1	1	1	5	1	5	1	1	5	1	5	1	5	5	1	5	1	5	5	5	1	5	5	3	3	2	4	4	2	4	3	5	3	5	7	7	4	7	7	7	7	7	1
323141011	2013	1	1	22	1	1	1	1	1	4	1	4	2	2	5	2	5	2	5	5	1	5	1	5	5	5	2	5	5	5	3	5	5	5	3	4	3	2	5	3	7	7	7	7	7	7	6	6	1
323141012	2013	2	1	22	1	1	1	1	1	1	1	2	1	1	5	1	1	2	5	3	1	1	5	3	5	5	2	5	1	1	1	2	1	1	1	1	1	2	1	1	6	7	7	7	7	7	7	7	1
323141013	2013	2	1	22	1	1	1	2	1	4	2	3	2	1	3	1	4	2	4	4	2	4	2	5	4	3	4	4	3	3	3	2	2	3	3	4	2	3	3	3	5	5	5	5	5	5	5	5	2
323141014	2013	2	1	21	1	1	1	1	2	3	2	2	2	2	5	3	5	1	5	4	2	4	2	4	4	3	3	4	3	3	4	4	4	3	4	3	3	3	3	4	6	4	4	4	6	4	5	4	4
323141015	2013	1	1	22	1	1	1	1	2	4	1	2	2	1	4	1	4	2	5	4	1	5	1	4	2	3	1	4	3	4	3	5	3	3	4	3	4	3	3	5	6	2	1	7	7	7	6	5	1
323141016	2013	2	1	21	1	1	1	1	3	4	2	2	4	2	3	3	3	4	4	4	3	4	4	4	3	2	3	4	2	4	3	4	4	2	2	3	4	1	2	3	2	5	3	3	3	5	2	6	6
323141017	2013	2	1	23	1	1	1	3	2	2	2	2	3	3	4	3	4	2	2	2	4	2	1	4	3	3	3	3	4	4	3	3	3	2	4	3	5	2	3	3	7	6	7	6	6	7	7	7	1
323141018	2013	2	1	22	1	1	1	1	1	3	4	4	2	1	5	1	5	3	5	5	1	5	1	5	5	4	1	5	4	4	3	3	4	4	3	2	4	4	3	3	6	6	6	6	6	6	6	6	2
323141019	2013	1	1	21	1	1	1	1	1	4	2	4	2	2	4	2	4	1	4	4	1	4	1	4	4	4	1	4	4	4	4	5	5	5	5	5	4	4	4	4	7	7	7	7	7	7	7	7	1
323141020	2013	1	1	21	1	1	1	4	2	4	1	4	2	2	5	2	4	1	4	5	1	5	1	5	5	5	2	5	3	4	2	4	4	3	4	2	4	3	4	5	6	6	6	6	6	6	6	6	2
323141021	2013	2	1	23	2	1	1	3	2	4	2	5	3	1	5	1	5	3	5	5	1	5	1	5	5	2	2	5	4	4	4	4	4	4	2	2	3	4	2	5	5	6	6	5	6	6	6	6	1
323141022	2013	2	1	22	1	1	1	1	1	3	1	2	2	1	4	1	5	1	5	5	1	5	1	5	5	5	1	5	5	5	3	5	5	5	5	2	5	5	3	5	7	7	7	5	5	4	7	7	1
323141023	2013	2	1	21	2	2	1	1	2	2	1	3	4	1	5	1	5	3	5	5	1	3	1	5	3	3	1	5	4	3	4	4	3	4	4	3	4	2	2	5	4	5	5	6	6	6	5	5	1
323141024	2013	2	1	21	1	1	1	1	2	4	2	3	3	2	4	2	4	2	4	4	2	4	2	5	4	3	3	4	4	3	4	4	4	4	4	4	3	3	3	4	6	6	6	5	6	4	5	6	3
323141025	2013	1	1	22	2	3	2	4	3	2	3	1	1	3	3	2	4	4	3	3	4	3	4	5	5	1	3	5	2	3	3	3	2	3	3	1	2	2	3	4	3	3	5	2	5	2	4	5	6
323141026	2013	1	1	21	3	1	2	4	2	1	2	2	2	2	4	1	4	2	5	4	2	3	2	4	2	2	3	4	4	5	4	4	3	2	4	3	5	4	4	3	4	4	4	4	4	4	4	4	4
323141027	2013	1	1	25	2	1	1	3	1	4	2	1	3	1	5	1	5	3	5	5	1	4	1	5	3	3	1	5	3	4	3	3	4	3	2	3	4	2	4	4	5	6	5	5	7	5	5	5	5
323141028	2013	2	1	22	1	1	1	1	2	4	1	4	4	1	5	2	5	4	4	4	1	4	2	5	4	2	2	4	3	4	4	3	3	2	3	3	2	2	3	3	3	3	3	5	5	5	5	5	1
323141029	2013	2	1	21	1	1	1	2	1	4	2	3	5	1	5	3	5	2	5	5	1	5	1	5	5	5	1	5	4	3	4	4	4	4	4	3	3	2	3	4	6	5	7	5	7	5	6	6	2
323141030	2013	2	1	20	1	1	1	1	2	4	2	3	3	2	5	2	2	3	4	2	2	4	2	4	3	2	2	3	2	2	4	4	4	4	4	3	3	3	3	4	6	6	4	3	6	3	5	6	5
323141031	2013	2	1	21	2	2	2	3	2	5	2	5	2	1	5	1	5	2	5	5	1	5	2	5	3	3	2	5	3	3	4	4	4	4	4	4	4	2	2	5	6	6	2	6	7	7	2	1	1
323141032	2013	2	1	21	2	1	1	2	2	3	2	3	2	1	5	2	4	2	5	5	1	5	2	5	5	3	1	5	3	4	3	3	2	4	4	3	3	3	2	4	6	5	5	5	6	5	5	5	5
323141033	2013	2	1	22	1	1	1	1	1	3	1	3	1	2	5	2	5	5	5	5	1	5	1	5	5	3	3	5	4	2	5	2	3	3	4	2	2	2	4	2	6	6	6	6	6	6	6	6	1
323141034	2013	2	1	22	1	1	1	2	2	3	3	2	3	2	5	2	4	2	4	2	2	3	2	3	3	4	2	3	4	3	3	4	3	4	3	3	4	2	3	3	5	5	4	5	4	5	4	4	4
323141035	2013	2	1	21	1	1	1	4	1	5	2	1	1	1	5	1	5	3	5	5	1	5	1	5	5	5	1	5	3	4	3	5	4	4	5	4	5	2	4	5	6	6	6	7	6	4	7	7	2
323141036	2013	2	1	21	2	1	1	1	2	3	3	1	2	1	5	2	5	2	5	5	1	5	2	5	3	3	1	5	4	2	3	4	5	5	3	3	2	2	4	4	6	7	7	5	7	5	5	5	1
323141037	2013	2	1	22	2	2	3	2	2	3	2	2	2	2	4	2	4	2	4	4	2	4	2	3	4	4	2	4	3	5	3	4	3	3	3	3	5	1	3	5	5	5	5	5	6	5	5	5	3
323141038	2013	2	1	22	2	2	1	1	2	4	2	3	3	3	5	2	5	5	5	5	5	1	1	5	3	3	3	5	3	3	1	3	2	3	4	2	3	3	2	4	3	5	3	4	6	5	5	5	6
323141039	2013	2	1	22	1	1	1	1	1	3	1	1	2	1	5	2	4	1	5	5	1	5	1	5	5	4	3	5	3	3	3	3	3	3	4	3	4	3	2	3	6	6	6	5	6	5	5	5	1
323141040	2013	1	1	22	1	1	1	4	2	3	1	3	3	3	3	2	4	1	4	4	1	4	1	3	3	3	3	3	4	4	4	4	4	4	4	4	3	2	3	3	7	7	7	7	7	7	7	7	7
323141041	2013	2	1	21	2	2	2	5	3	4	2	3	3	2	4	4	4	3	4	4	1	4	2	4	4	3	2	4	3	4	3	3	4	4	3	4	3	3	3	3	5	5	5	4	5	4	5	5	4
323141042	2013	2	1	21	1	1	1	1	2	3	1	1	2	2	4	2	1	1	3	3	1	3	1	5	5	5	1	5	1	2	1	1	1	1	2	2	2	2	1	1	3	5	5	4	5	3	5	5	1
323141043	2013	2	1	22	1	1	1	1	1	4	1	4	1	1	5	2	5	1	5	5	1	5	1	5	5	5	1	5	4	2	3	3	3	3	3	2	3	2	3	4	6	2	2	2	2	2	2	4	1
323141044	2013	2	1	21	2	1	1	1	2	4	2	2	3	2	5	2	3	4	5	5	3	5	3	5	3	3	2	5	2	3	4	3	3	2	4	2	3	2	2	4	4	4	4	4	5	4	5	5	7
323141045	2013	2	1	22	1	1	1	1	1	4	2	2	2	2	5	2	4	2	5	5	2	4	1	4	5	2	2	5	3	3	3	4	2	3	3	3	3	1	2	4	5	5	6	4	4	4	5	4	4
323141046	2013	2	1	22	2	1	2	4	2	2	3	2	3	1	3	2	3	2	5	3	2	4	2	4	4	3	1	5	3	4	3	4	3	2	3	2	4	3	2	4	4	5	4	4	4	4	4	4	5
323141047	2013	2	1	21	2	2	2	4	2	3	1	3	2	1	5	1	5	1	5	5	3	5	2	5	5	3	2	5	3	4	4	3	4	3	4	3	3	1	2	4	5	6	6	4	7	4	4	3	1
323141048	2013	2	1	21	1	1	1	1	2	3	2	3	2	2	4	2	4	3	4	4	2	4	2	4	4	3	2	4	3	3	4	4	4	3	4	3	4	4	4	3	5	5	5	3	5	4	5	5	4
323141049	2013	2	1	21	1	1	1	1	1	4	1	5	1	1	5	1	5	3	5	5	1	5	1	5	5	5	1	5	3	4	4	5	4	5	4	4	5	2	2	5	7	7	7	7	7	7	7	7	1
323141050	2013	2	1	21	2	1	1	1	1	4	2	2	2	1	5	2	3	1	5	5	1	5	2	3	5	2	2	5	3	4	4	4	4	4	4	4	4	4	3	4	6	6	6	6	6	5	3	6	2
323141051	2013	2	1	22	1	1	1	2	2	5	1	2	2	1	5	2	4	3	5	5	1	5	1	5	5	5	1	5	3	1	3	4	4	4	5	4	1	3	3	4	7	7	7	5	7	6	4	4	1
323141052	2013	2	1	22	1	1	1	1	1	4	1	3	1	1	5	1	5	3	5	5	1	5	1	5	5	4	1	5	3	4	4	4	4	5	4	4	4	4	4	5	6	7	7	7	7	5	6	6	2
323141053	2013	2	1	22	2	2	1	4	2	3	2	2	3	1	4	2	3	3	5	4	1	4	1	5	2	2	1	5	3	3	4	3	4	4	3	3	2	3	3	3	5	6	6	4	5	5	5	5	5
323141054	2013	2	1	20	1	1	1	1	1	3	1	2	1	1	5	3	4	2	5	4	1	5	1	5	5	5	1	5	4	2	4	4	3	3	3	2	3	1	2	3	5	6	4	4	7	7	4	3	2
323141055	2013	2	1	21	1	1	1	3	2	4	1	4	3	4	3	1	4	4	4	4	1	4	2	4	3	3	3	4	4	2	4	4	4	4	4	4	2	1	3	4	7	7	7	7	7	7	4	7	4
323141056	2013	2	1	21	1	1	1	3	2	4	2	3	2	2	5	2	5	2	5	5	1	5	1	5	5	5	2	5	2	4	4	4	5	5	5	4	4	3	3	4	7	7	7	6	6	6	6	6	1
323142001	2013	2	1	22	2	2	1	5	1	5	1	1	1	1	5	1	5	1	5	5	1	5	5	5	1	1	1	5	4	3	2	4	4	4	4	2	4	2	3	5	7	7	7	4	7	4	7	7	4
323142002	2013	1	1	22	1	1	1	3	2	2	2	2	2	2	4	2	4	2	3	3	2	4	2	5	4	4	2	4	2	2	4	5	4	5	3	2	2	1	4	4	7	7	3	7	6	6	6	6	2
323142003	2013	2	1	22	1	1	1	4	2	4	2	4	3	1	5	2	5	3	5	4	2	5	2	5	1	2	1	5	3	3	4	4	4	3	3	4	4	2	2	5	4	6	3	3	6	6	6	6	2
323142004	2013	1	1	21	2	2	1	1	3	3	2	2	3	2	4	2	3	3	4	4	2	3	2	4	4	2	3	4	2	4	3	4	3	3	3	2	3	3	3	4	5	5	5	5	5	4	5	5	4
323142005	2013	2	1	23	1	1	1	3	1	5	3	3	2	2	5	2	5	2	4	5	2	5	1	5	5	4	3	5	4	3	4	4	4	5	5	4	4	4	2	5	2	3	3	4	5	5	5	4	1
323142006	2013	2	1	21	3	1	2	4	2	3	1	3	3	1	5	1	3	4	5	5	2	4	2	5	5	5	2	5	4	3	4	4	3	3	4	3	4	3	3	5	5	6	6	6	7	5	6	6	3
323142007	2013	1	1	22	1	1	1	1	5	1	1	1	3	5	5	4	1	4	5	5	5	5	3	5	1	1	5	5	1	5	5	5	2	1	5	5	5	5	5	5	1	7	7	7	7	7	7	7	1
323142008	2013	2	1	22	2	1	1	1	1	2	2	2	3	1	4	2	3	4	5	4	2	5	2	5	4	4	1	5	3	3	3	4	4	5	4	3	3	2	2	5	6	6	6	6	6	6	6	6	6
323142009	2013	2	1	21	1	1	1	3	2	4	2	4	3	2	5	2	4	3	4	4	2	4	2	4	4	3	2	4	4	3	4	3	3	4	3	3	3	2	3	4	6	5	5	5	5	6	5	5	1
323142010	2013	1	1	21	1	1	1	1	2	4	2	4	4	1	3	1	4	3	4	4	1	3	2	4	4	3	2	4	3	3	4	4	3	5	2	1	3	4	2	5	4	5	6	7	6	7	7	7	3
323142011	2013	1	1	21	2	1	1	1	1	3	2	1	1	3	5	1	3	1	5	5	1	4	2	4	1	1	1	5	4	1	4	2	5	3	4	5	4	5	4	5	5	7	7	7	7	6	7	7	4
323142012	2013	2	1	22	1	1	1	1	2	4	2	2	2	2	5	2	5	3	5	5	1	5	1	5	2	3	2	5	4	3	4	4	3	4	3	3	3	4	3	4	6	4	6	6	7	5	6	6	2
323142013	2013	1	1	22	1	1	1	1	3	2	1	2	2	1	3	2	4	2	4	4	3	4	3	3	3	3	3	3	4	2	5	4	3	4	3	4	2	5	5	5	4	4	5	4	3	5	4	4	4
323142014	2013	2	1	21	1	1	1	1	2	4	2	4	3	2	5	2	4	3	5	4	2	4	2	4	3	3	3	4	4	4	5	4	3	3	4	4	4	3	2	4	5	5	5	4	5	4	5	5	6
323142015	2013	2	1	22	2	1	1	3	3	4	3	4	3	2	5	1	3	4	5	5	2	5	2	5	5	5	2	5	2	4	4	4	2	1	4	1	4	3	2	4	2	2	2	6	5	2	4	4	4
323142016	2013	2	1	22	2	2	1	1	2	2	1	4	2	1	5	2	4	1	5	5	1	5	1	4	5	3	1	5	4	4	4	5	5	5	4	4	5	3	3	4	5	5	5	5	5	5	5	5	2
323142017	2013	1	1	22	2	1	1	1	1	4	1	3	1	1	5	3	5	1	5	5	1	5	1	4	5	3	1	5	3	3	4	4	4	3	4	3	4	2	5	4	5	6	5	5	6	5	6	5	1
323142018	2013	1	1	22	1	1	1	4	1	4	2	4	2	2	4	3	4	3	4	4	2	4	2	4	3	3	2	4	4	3	4	3	3	2	3	3	3	2	3	3	4	4	5	5	5	4	5	4	5
323142019	2013	2	1	20	2	1	1	1	2	3	4	5	2	1	5	2	5	2	5	5	1	5	1	5	5	4	1	5	4	4	4	4	4	4	4	4	4	3	3	4	6	7	7	6	7	6	7	4	5
323142020	2013	2	1	23	1	1	1	2	1	4	1	4	2	1	5	1	5	1	5	5	1	5	1	5	5	4	1	5	4	4	4	4	3	4	4	3	3	2	3	3	7	7	7	7	7	6	7	7	2
323142021	2013	1	1	22	1	1	1	1	1	5	1	2	1	1	4	1	5	2	5	5	2	5	1	5	5	5	1	5	4	1	5	5	5	4	4	4	3	2	5	5	7	7	7	7	7	7	7	7	1
323142022	2013	2	1	21	1	1	1	4	2	3	2	3	2	2	4	3	4	2	4	4	2	4	2	4	4	4	2	4	3	2	4	3	4	3	4	3	2	2	2	2	4	4	4	5	5	6	4	4	2
323142023	2013	2	1	22	1	1	1	1	1	4	1	3	1	1	5	1	5	1	5	5	1	5	1	5	5	2	1	5	4	4	4	4	3	4	4	3	3	3	3	4	7	6	7	7	7	7	7	7	7
323142024	2013	2	1	22	2	1	1	3	2	2	1	3	3	1	5	2	5	2	5	5	1	5	1	5	5	3	1	5	3	2	4	4	4	4	3	2	2	2	3	2	6	6	6	6	6	6	6	6	2
323142025	2013	2	1	21	1	1	1	1	1	4	1	4	2	1	4	2	4	2	4	3	2	4	2	4	4	3	2	4	3	2	4	3	3	3	2	3	2	2	2	4	6	6	6	6	6	6	6	6	2
323142026	2013	2	1	22	1	1	1	1	2	4	2	2	2	1	5	1	5	2	5	5	1	5	1	5	5	5	1	5	4	5	5	4	3	3	3	4	5	4	3	5	6	6	6	6	6	5	6	6	1
323142027	2013	1	1	22	2	1	1	2	2	3	2	2	3	1	4	1	3	2	3	4	2	4	2	3	1	3	1	3	3	2	5	2	3	3	3	4	3	2	3	2	5	6	6	2	6	5	5	6	2
323142028	2013	2	1	21	1	1	1	1	1	4	1	3	1	1	5	1	5	3	5	5	1	5	1	3	5	3	1	5	2	1	2	1	1	1	1	2	1	2	1	1	7	6	7	6	6	7	7	6	7
323142029	2013	1	1	21	1	1	1	1	3	4	2	3	2	2	4	2	4	2	4	4	2	4	2	4	4	2	2	4	3	2	4	4	4	3	3	3	3	3	4	3	5	5	6	6	6	4	6	6	5
323142030	2013	2	1	22	1	1	1	1	2	4	1	3	2	1	4	2	4	2	5	5	1	5	1	5	5	5	2	5	3	2	4	4	4	4	3	3	2	3	3	3	5	5	4	4	6	3	6	5	5
323142031	2013	1	2	21	1	1	1	2	2	4	1	2	2	1	4	2	4	1	4	2	1	5	2	5	4	4	2	5	4	5	5	3	4	3	3	4	3	2	2	4	6	6	5	5	6	6	5	5	3
323142032	2013	1	1	21	1	1	1	1	2	5	2	1	2	1	5	2	2	2	5	4	2	5	2	5	4	4	2	4	2	2	5	5	4	4	5	3	1	2	3	5	6	5	5	6	6	6	5	5	1
323142033	2013	1	1	22	2	1	1	1	2	3	2	3	3	1	5	1	5	3	5	5	1	5	1	5	5	3	1	5	3	3	3	3	3	3	4	3	3	2	3	5	3	4	4	5	6	5	6	6	1
323142034	2013	2	2	22	1	1	1	1	1	3	2	2	2	1	5	2	4	1	4	4	1	5	1	4	5	4	3	4	4	2	3	4	3	3	4	3	3	2	2	4	6	7	7	6	7	5	6	5	1
323142035	2013	1	1	21	1	1	1	1	1	2	1	1	2	1	1	1	1	2	2	1	2	1	2	1	2	1	1	2	3	4	3	4	3	4	3	2	3	4	4	3	2	3	2	3	2	3	2	3	2
323142036	2013	2	1	21	1	1	1	2	1	4	2	3	2	1	4	2	5	2	5	5	2	4	1	4	4	4	1	3	5	4	3	4	4	5	3	5	4	3	5	5	3	5	5	6	6	6	6	6	3
323142037	2013	2	1	23	1	1	1	1	1	5	1	5	1	1	5	1	3	1	5	5	1	3	2	5	3	5	1	5	5	2	3	5	5	5	5	5	2	2	5	5	7	7	7	7	6	7	7	7	1
323142038	2013	2	1	21	1	1	1	1	1	5	1	5	1	1	5	1	5	3	5	5	1	5	1	5	5	5	1	5	5	4	3	5	3	5	5	3	4	1	5	5	6	7	5	7	7	7	6	5	1
323142039	2013	2	1	21	2	2	1	1	1	5	1	5	2	1	5	1	5	1	5	5	1	5	1	5	5	3	2	5	4	2	4	3	4	4	3	3	2	3	3	3	6	5	6	6	7	6	6	4	2
323142040	2013	1	1	22	2	1	1	1	3	4	3	4	3	3	4	3	3	3	3	3	3	3	2	4	4	4	2	4	4	3	4	3	3	2	2	2	3	3	3	3	1	5	5	4	5	5	5	6	7
323142041	2013	2	1	20	1	1	1	1	2	3	3	4	1	1	5	1	5	1	5	4	1	4	1	5	5	2	1	5	4	3	4	5	3	4	3	2	2	3	3	4	6	6	6	6	6	7	6	6	3
323142042	2013	1	1	21	1	1	1	1	3	5	2	3	2	2	5	2	5	3	5	5	2	5	2	5	5	3	2	5	2	1	5	3	2	2	5	3	2	2	2	4	4	5	5	4	5	5	5	5	3
323142043	2013	1	1	22	1	1	1	1	2	4	2	2	2	2	4	2	4	2	4	4	2	4	2	4	4	4	2	4	3	3	4	4	3	2	2	2	3	2	2	3	5	5	2	5	5	5	5	5	5
323142044	2013	2	1	21	1	1	1	1	3	3	2	3	3	2	3	1	4	4	3	3	2	3	3	3	3	3	2	3	4	4	2	3	3	3	3	2	4	2	2	3	3	4	4	6	4	5	4	4	2
323142045	2013	2	1	22	2	2	1	4	3	3	4	2	2	1	4	1	4	2	4	4	1	3	2	4	3	3	2	3	2	2	4	3	3	4	4	3	2	2	2	3	3	5	5	4	4	4	5	4	4
323142046	2013	2	1	22	3	2	2	4	1	4	2	4	2	1	5	2	5	2	5	5	2	5	1	5	5	2	2	5	3	3	3	3	4	3	2	2	3	2	3	2	5	5	5	5	5	5	5	5	2
323142047	2013	2	1	22	1	1	1	1	1	4	1	3	2	1	5	2	4	1	5	5	1	4	2	5	5	4	2	5	4	4	4	5	5	4	4	3	4	2	4	5	7	6	6	6	6	6	7	5	1
323142048	2013	1	1	22	1	1	1	1	2	3	1	3	2	2	5	2	4	2	4	4	2	4	1	5	5	5	1	5	4	1	4	4	4	4	4	4	1	1	4	3	7	7	7	7	7	7	7	7	1
323142049	2013	2	1	22	1	1	1	1	1	5	2	5	1	1	5	1	5	1	5	5	1	5	1	5	5	5	1	5	5	3	2	3	5	5	5	2	3	1	5	5	7	7	7	7	6	7	6	6	1
323142050	2013	2	1	21	1	1	1	1	1	5	1	4	1	1	5	2	5	3	5	5	1	5	1	5	5	5	2	5	4	3	3	5	3	2	4	1	3	2	3	4	6	6	6	6	6	5	5	6	1
323142051	2013	2	1	22	2	3	2	1	2	2	2	2	2	2	3	2	2	2	2	2	2	3	2	2	2	2	2	2	3	3	3	3	3	3	3	3	3	3	3	3	4	4	4	4	4	5	5	5	2
323142052	2013	1	1	19	2	1	1	3	4	4	3	5	5	3	4	4	4	4	5	4	3	5	4	4	4	5	4	4	2	4	5	4	4	4	5	5	4	4	5	4	5	6	3	6	6	6	4	6	2
323231001	2014	2	1	21	2	2	3	5	1	3	2	3	3	1	4	1	4	1	4	3	1	4	1	4	3	3	1	4	4	4	4	3	3	3	2	2	3	2	2	4	3	4	4	4	4	4	4	4	3
323231002	2014	2	1	20	1	1	1	1	2	3	2	2	3	2	5	2	3	4	5	5	2	3	5	3	3	2	5	4	2	2	3	3	2	2	3	2	2	2	2	4	3	3	4	4	5	4	4	5	4
323231003	2014	2	1	21	2	1	1	1	3	1	3	3	3	2	3	2	3	3	3	3	3	3	3	3	2	2	2	3	3	5	2	4	3	3	5	2	5	1	3	5	2	4	5	6	7	4	5	3	3
323231004	2014	2	1	21	1	1	1	1	1	3	1	2	2	1	5	1	5	1	5	5	1	5	1	5	5	3	1	5	4	2	4	5	4	4	4	3	4	5	3	4	6	6	6	6	6	5	5	6	1
323231005	2014	2	1	21	4	1	1	1	1	4	2	3	2	2	5	2	4	1	5	5	1	4	2	5	5	3	1	5	4	4	4	5	4	3	3	5	3	2	5	4	6	6	6	6	6	6	6	6	6
323231006	2014	2	1	21	1	1	1	1	2	3	3	3	4	2	3	3	3	2	3	3	3	4	2	4	4	4	3	4	2	3	4	2	2	1	2	1	2	1	3	2	6	6	6	5	5	6	5	5	4
323231007	2014	2	1	22	1	1	1	1	1	4	1	4	1	1	5	1	5	2	5	5	1	5	1	5	5	5	1	5	4	4	4	4	4	5	5	4	4	3	4	5	7	7	7	7	7	7	7	7	7
323231008	2014	2	1	22	1	1	1	1	2	2	2	3	2	2	5	2	4	2	5	5	2	4	2	5	4	2	2	5	4	4	4	4	3	5	5	3	4	4	3	5	6	6	6	6	7	6	6	6	1
323231009	2014	1	1	20	1	1	1	1	2	3	2	3	2	2	4	2	4	2	4	4	2	4	2	4	4	3	3	4	3	2	3	2	3	2	2	2	2	2	3	3	6	6	5	5	5	5	5	5	2
323231010	2014	2	1	23	2	1	1	4	2	3	2	3	2	4	5	3	4	3	3	4	2	4	2	4	5	3	4	5	2	3	4	3	3	2	2	2	3	2	3	4	4	5	6	3	5	1	3	1	5
323231011	2014	1	1	20	1	1	1	1	2	2	2	2	2	1	3	1	4	2	4	4	2	4	2	4	2	2	2	4	2	4	4	4	4	4	4	4	4	4	4	4	4	4	5	5	5	5	5	5	5
323231012	2014	2	1	20	1	1	1	1	1	5	1	2	2	2	5	2	5	2	5	5	2	5	2	5	5	5	2	5	3	4	4	4	4	4	4	4	4	3	4	4	7	7	6	6	6	6	6	6	6
323231013	2014	1	1	20	2	2	1	1	3	2	2	2	4	3	4	2	4	2	3	3	3	3	2	3	3	3	3	3	2	2	2	2	2	1	3	2	3	2	2	3	3	2	3	2	3	2	2	2	3
323231014	2014	1	1	21	2	1	1	2	3	3	2	2	3	2	3	2	3	2	3	2	3	3	2	2	3	2	2	2	3	2	3	4	3	2	3	4	3	4	3	3	3	4	5	3	3	4	5	2	3
323231015	2014	1	1	20	1	1	1	1	1	5	2	4	1	1	5	1	5	1	5	5	1	5	1	5	5	5	3	5	5	4	5	4	5	4	4	4	5	5	4	5	7	6	5	5	5	4	4	5	3
323231016	2014	2	1	20	3	2	1	3	2	4	2	3	4	1	5	1	4	3	4	4	3	4	3	4	3	2	2	5	3	2	3	3	3	3	3	3	4	2	4	4	5	6	5	6	5	5	6	6	6
323231017	2014	1	1	22	3	5	1	4	4	2	2	1	5	3	2	2	4	2	4	2	2	4	3	3	1	1	2	2	2	4	2	5	2	1	5	2	5	5	4	5	3	6	4	3	4	4	3	4	3
323231018	2014	1	1	20	2	1	2	4	2	3	1	2	2	2	4	2	3	3	3	3	2	3	2	4	3	3	2	4	2	2	4	2	3	2	3	1	3	2	3	3	2	2	2	2	2	2	2	2	2
323231019	2014	2	1	21	2	1	1	1	2	4	1	4	3	1	5	2	4	3	5	5	1	5	1	5	3	4	2	5	3	3	2	2	5	2	3	2	2	2	2	4	6	6	5	6	6	4	6	6	2
323231020	2014	2	1	20	3	4	1	5	4	3	4	3	3	3	2	3	3	3	2	2	4	3	4	2	2	2	3	2	3	4	4	2	2	2	2	3	2	2	4	2	3	5	4	4	4	4	5	5	3
323231021	2014	2	1	20	3	2	1	4	3	2	2	2	4	4	4	1	4	4	4	4	1	3	1	1	2	2	1	2	3	4	5	3	4	4	3	3	3	2	3	3	5	5	6	6	6	6	6	6	6
323231022	2014	2	1	20	2	1	1	1	3	2	2	3	3	3	4	3	4	3	4	3	1	4	2	4	2	3	2	4	2	2	3	3	2	2	3	2	3	1	2	3	6	5	5	5	5	5	5	5	2
323231023	2014	2	1	20	1	1	1	1	1	2	1	5	1	1	5	1	5	1	5	5	1	5	1	5	5	5	1	5	4	5	4	4	3	3	5	3	5	3	3	5	6	7	5	5	5	5	5	4	5
323231024	2014	2	1	21	2	1	1	1	1	3	2	4	2	1	5	1	4	3	5	5	1	5	2	5	5	5	1	5	2	4	3	3	3	4	3	2	3	2	2	3	6	3	2	6	6	6	4	3	2
323231025	2014	2	1	20	1	1	1	1	1	4	3	3	2	1	5	1	5	2	5	5	1	5	1	5	5	5	1	5	3	3	3	3	3	3	3	4	2	2	2	2	5	5	5	5	6	4	5	4	2
323231026	2014	2	1	20	4	5	1	6	3	1	1	3	3	2	2	3	2	5	1	1	5	1	1	1	1	1	3	1	2	5	4	2	3	1	1	1	5	5	4	5	4	1	7	2	3	3	3	3	7
323231027	2014	2	1	20	2	3	2	4	2	3	4	3	4	2	2	1	3	2	2	3	2	3	2	4	3	1	2	2	4	4	4	3	4	4	3	3	4	3	3	5	3	5	5	3	5	4	5	5	2
323231028	2014	2	1	21	1	1	1	3	2	3	2	2	3	2	5	2	5	2	5	2	2	5	1	5	5	3	2	5	4	4	5	4	4	3	3	3	3	3	2	2	7	7	7	7	7	6	6	5	4
323231029	2014	2	1	19	2	2	1	1	2	3	2	5	2	2	5	2	5	2	5	3	2	4	2	4	4	3	2	4	3	4	3	4	3	4	4	3	4	4	3	5	4	5	5	5	6	6	5	6	4
323231030	2014	2	1	19	1	1	1	1	1	4	2	2	3	2	3	2	4	4	5	5	1	3	2	4	4	3	2	4	4	5	3	4	2	2	4	2	5	3	2	4	4	4	6	5	5	5	5	5	4
323231031	2014	2	1	21	1	1	1	2	1	4	4	4	1	1	5	2	5	4	5	4	1	5	2	5	4	4	2	5	3	4	3	3	3	2	4	3	3	2	3	3	6	6	6	5	6	5	6	6	2
323231032	2014	2	1	20	2	2	1	1	2	5	1	3	2	2	5	2	5	4	5	5	1	5	1	5	5	5	2	5	2	4	3	3	4	2	3	2	3	2	2	3	5	5	6	6	5	4	5	5	5
323231033	2014	2	1	21	1	1	1	1	2	4	2	3	2	2	5	2	5	2	5	5	2	5	2	5	5	4	5	5	3	2	4	4	3	3	4	3	1	1	2	3	6	6	6	5	7	5	6	6	1
323231034	2014	2	1	20	2	1	1	2	2	2	2	1	3	2	3	1	4	3	3	4	2	2	2	4	3	2	2	4	3	3	4	4	4	3	4	4	3	2	3	4	3	5	4	4	4	5	5	4	4
323231035	2014	2	1	20	2	2	1	5	2	3	3	2	2	2	3	2	3	4	2	4	3	4	2	4	3	3	2	3	3	3	4	4	4	4	4	3	3	2	3	2	4	5	5	3	4	3	3	3	5
323231036	2014	2	1	20	2	5	2	6	2	3	2	4	2	4	3	3	2	3	2	3	4	3	3	4	3	4	2	3	3	1	1	2	2	2	2	3	1	2	3	1	2	3	3	4	4	4	3	4	3
323231037	2014	2	1	20	2	1	1	1	2	4	2	3	2	1	5	2	5	2	5	4	2	4	2	4	4	3	3	4	2	4	4	4	4	2	4	3	4	4	2	4	6	2	5	7	7	7	1	1	1
323231038	2014	1	1	20	1	1	1	1	1	1	1	1	1	1	1	1	5	1	5	5	1	5	1	5	5	5	1	5	5	5	5	5	5	5	5	5	5	5	5	5	4	4	4	4	4	4	4	4	4
323231039	2014	1	1	20	1	1	1	2	2	4	1	2	4	1	5	2	4	2	3	4	2	4	2	4	4	3	2	4	2	2	4	2	3	2	3	3	2	2	3	4	6	6	5	3	6	3	6	5	5
323231040	2014	2	1	20	3	1	2	3	3	4	3	3	3	3	4	1	4	2	4	4	2	3	2	4	4	4	2	4	3	3	4	3	3	4	3	3	3	2	4	4	6	5	5	6	6	6	6	6	3
323231041	2014	1	1	20	1	1	1	3	2	3	3	2	3	3	4	2	4	2	4	3	2	4	3	3	3	3	2	4	4	3	3	3	2	2	3	2	2	2	3	4	4	4	5	5	5	4	5	5	3
323231042	2014	1	1	21	2	1	1	4	2	3	2	3	4	1	2	1	3	3	2	3	1	2	3	2	3	2	3	3	2	3	4	3	2	3	2	2	2	3	3	2	5	5	5	7	5	7	7	7	1
323231043	2014	1	1	21	1	1	1	1	2	3	2	2	3	3	4	2	4	3	4	3	2	3	2	5	4	4	2	4	2	4	3	3	2	3	3	2	3	2	1	4	4	4	4	4	4	4	4	4	4
323231044	2014	1	1	21	1	1	1	1	1	2	2	3	3	1	5	1	4	3	5	5	3	2	1	5	4	5	2	5	3	3	4	3	4	3	3	3	3	3	2	3	4	4	4	4	4	4	4	4	4
323231045	2014	2	1	20	1	1	1	1	2	1	2	3	2	1	4	1	4	3	4	4	1	4	2	4	3	4	1	4	4	4	3	3	3	5	4	4	3	3	3	3	5	6	6	6	6	5	5	6	5
323231046	2014	2	1	20	2	1	1	1	2	2	1	1	3	1	4	2	5	3	5	5	1	4	2	4	4	4	1	4	2	4	3	2	3	3	4	2	2	3	3	5	4	4	4	4	4	4	4	4	4
323231047	2014	2	1	20	1	1	1	1	2	3	2	3	3	1	5	1	5	3	5	1	1	5	1	5	3	4	1	5	3	5	5	4	4	4	3	2	4	3	2	4	4	4	4	4	4	4	4	4	4
323231048	2014	2	1	21	1	1	1	2	2	3	2	3	2	1	4	1	4	3	4	4	1	4	1	4	2	3	3	4	2	3	2	2	2	4	4	2	2	1	2	4	4	4	4	4	4	4	4	4	4
323231049	2014	2	1	21	1	1	1	1	1	3	1	5	1	1	5	1	5	2	5	5	1	5	1	5	5	5	1	5	5	2	3	4	5	5	4	5	2	3	5	2	7	6	6	6	7	6	6	6	1
323231050	2014	1	1	21	1	1	1	1	2	5	2	3	2	3	5	2	5	2	5	5	2	5	2	5	5	5	2	5	4	4	4	4	3	3	4	3	3	3	3	4	6	6	6	6	6	6	6	6	1
323231051	2014	1	1	20	1	1	1	1	1	1	2	1	2	1	1	1	1	2	1	2	2	2	1	1	3	3	1	2	4	4	3	5	5	4	5	3	5	4	5	5	4	5	5	5	3	6	4	3	6
323231052	2014	1	1	20	1	1	1	1	2	3	2	3	1	1	5	2	1	2	3	2	1	2	3	2	1	2	3	2	4	4	5	3	4	4	4	4	3	2	3	4	7	7	6	7	7	7	7	7	7
323231053	2014	1	1	20	1	1	1	1	2	3	4	3	3	3	3	4	3	3	4	4	4	4	3	3	4	4	3	4	4	2	4	4	4	3	3	3	4	4	4	3	4	4	4	5	5	5	3	3	5
323231054	2014	1	1	21	1	1	1	1	1	4	1	3	1	1	5	1	5	1	5	5	1	5	1	5	5	5	1	5	4	1	4	4	4	3	2	4	1	1	3	4	6	6	5	5	5	5	6	5	2
323231055	2014	2	1	20	2	1	1	1	2	3	2	3	2	1	5	3	4	3	4	4	2	4	2	4	3	3	2	4	2	3	3	2	3	3	2	2	2	1	2	4	5	5	5	5	5	3	5	5	2
323231056	2014	1	1	21	1	1	1	1	1	4	1	3	1	1	5	1	5	1	5	5	1	5	1	5	5	5	1	5	1	3	1	1	1	1	3	1	3	3	3	3	6	6	6	5	7	5	6	6	1
323231057	2014	1	1	21	1	1	1	1	2	5	1	3	1	2	5	2	4	1	4	2	2	4	2	4	4	4	2	4	4	2	4	2	4	4	4	4	2	1	4	2	7	7	7	7	7	6	6	7	2
323231058	2014	2	1	21	1	1	1	2	2	4	1	2	1	2	5	3	5	2	2	5	2	5	1	5	5	4	1	5	3	2	3	5	4	5	2	1	3	2	3	2	6	6	7	4	7	5	6	7	2
323233001	2014	2	1	21	1	1	1	1	1	4	1	3	2	1	5	2	4	2	5	5	1	5	1	4	5	4	1	4	5	4	5	5	4	4	4	4	4	3	3	4	6	7	7	7	6	6	7	6	1
323233002	2014	2	1	20	1	1	1	1	1	4	1	2	3	1	5	1	5	5	5	5	1	5	1	5	2	1	1	5	5	2	3	4	5	5	4	5	4	4	4	4	1	1	1	1	1	1	1	1	3
323233003	2014	2	1	20	1	1	1	1	1	5	2	4	2	1	5	2	5	3	5	5	1	5	1	5	5	3	2	5	4	2	3	4	4	4	4	2	2	2	3	3	6	5	5	6	5	5	5	5	1
323233004	2014	2	1	20	1	1	1	1	1	5	2	3	3	2	5	2	5	3	5	5	2	4	2	4	4	5	2	3	5	2	4	3	3	4	3	3	2	2	2	2	7	6	7	7	7	5	6	5	3
323233005	2014	1	1	21	1	1	1	2	2	1	2	3	1	2	3	1	2	1	3	2	1	2	3	1	2	3	1	2	3	3	2	4	3	3	3	3	4	3	3	3	6	5	4	4	5	6	6	6	5
323233006	2014	1	1	20	3	1	3	1	3	3	4	4	3	3	4	2	1	2	4	2	3	2	4	2	4	3	3	4	5	1	4	1	2	1	2	2	2	3	3	5	7	7	7	7	7	6	5	3	3
323233007	2014	1	1	21	1	1	1	1	1	4	2	3	3	2	4	3	4	3	4	4	2	4	3	5	4	4	2	5	4	2	4	3	2	4	4	4	2	2	3	4	6	5	4	5	5	4	6	5	4
323233008	2014	1	1	21	1	1	1	1	2	4	2	4	3	2	5	2	5	3	4	4	2	4	2	4	5	4	2	4	2	3	3	3	2	1	3	3	3	2	2	4	3	6	5	5	5	5	5	5	1
323233009	2014	2	1	20	1	1	1	1	1	2	2	5	2	1	5	2	5	2	5	4	1	5	2	5	4	4	1	5	4	4	4	5	4	4	4	3	5	4	4	5	6	6	6	6	6	6	7	7	1
323233010	2014	2	1	20	2	1	2	1	1	4	2	4	1	1	5	3	5	3	5	5	2	4	1	5	5	5	1	5	4	2	3	5	4	4	2	3	2	2	3	5	5	6	4	6	6	6	6	6	1
323233011	2014	2	1	20	2	1	1	4	2	3	2	3	3	2	5	3	4	3	5	5	2	5	2	3	4	4	2	3	3	2	3	2	3	3	3	3	2	1	2	2	5	4	4	5	4	4	4	4	1
323233012	2014	2	1	19	1	1	1	1	1	2	4	5	1	1	5	1	5	1	5	5	1	5	1	5	5	3	1	5	4	1	5	5	5	5	4	3	1	1	5	3	7	7	7	7	7	7	7	7	1
323233013	2014	2	1	21	2	1	1	1	3	3	2	3	3	2	3	2	3	3	3	2	3	2	2	2	3	3	2	3	2	2	3	3	3	2	2	2	2	2	2	2	4	5	5	3	4	3	4	3	3
323233014	2014	2	1	20	1	1	1	1	2	3	2	1	4	1	5	1	5	3	5	5	1	4	1	5	5	4	2	5	2	2	3	4	2	3	4	2	2	4	2	3	4	4	4	5	5	3	3	3	5
323233015	2014	2	1	20	1	1	1	3	3	2	2	2	3	3	3	1	3	4	4	4	3	5	3	4	4	1	3	5	2	3	4	3	4	4	4	2	5	3	3	2	3	6	5	6	7	5	5	4	5
323233016	2014	2	1	21	1	1	1	1	1	4	2	3	2	1	5	2	4	2	5	5	2	4	1	5	3	4	2	5	3	2	3	4	2	2	3	2	1	3	3	4	4	6	5	5	6	4	5	4	2
323233017	2014	2	1	19	2	1	1	1	2	3	2	4	1	1	5	1	4	2	4	4	2	4	3	3	3	4	3	3	3	5	4	5	4	3	5	4	5	2	3	5	6	6	7	5	6	7	6	7	6
323233018	2014	2	1	21	1	1	1	4	3	4	2	3	3	2	3	3	4	4	2	4	3	4	3	4	3	3	2	4	2	2	3	2	2	3	3	3	2	2	3	2	4	6	6	6	6	4	5	6	4
323233019	2014	2	1	20	1	1	1	1	1	5	1	3	4	1	5	1	5	4	5	5	2	5	3	5	5	3	1	5	5	5	5	5	5	5	5	5	5	1	5	5	6	6	6	6	7	6	6	6	1
323233020	2014	1	1	21	1	1	1	1	3	2	3	3	2	3	3	1	3	3	3	2	1	4	2	2	3	2	2	2	4	3	4	3	3	3	4	3	2	2	2	4	4	4	5	4	4	5	5	5	5
323233021	2014	2	1	20	2	2	1	4	2	3	2	3	2	2	4	2	4	3	4	4	2	4	2	4	3	3	2	4	4	2	3	4	3	3	2	2	2	2	3	4	5	5	5	5	5	5	5	5	5
323233022	2014	2	1	21	2	1	1	1	2	4	1	2	2	1	4	2	4	2	5	4	1	5	1	4	3	2	1	5	3	4	5	4	5	4	3	3	4	3	3	4	5	6	6	6	6	6	6	6	1
323233023	2014	2	1	19	1	1	1	1	1	4	2	3	2	2	4	2	4	3	4	4	2	4	2	4	4	4	2	4	4	4	4	4	4	4	4	3	4	4	4	3	5	6	6	6	6	5	6	5	3
323233024	2014	2	1	20	1	1	1	3	1	1	1	1	1	1	5	1	5	1	5	5	5	1	1	5	5	5	5	5	2	5	3	2	3	3	5	3	5	3	3	3	6	7	7	6	7	5	6	7	6
323233025	2014	2	1	20	1	1	1	1	2	3	2	3	2	2	4	1	4	3	4	4	2	4	2	4	4	3	2	4	4	3	4	4	4	4	3	2	2	2	2	4	6	7	7	6	4	3	6	6	2
323233026	2014	2	1	21	1	1	1	1	2	3	2	3	2	1	5	3	3	2	4	4	2	5	2	5	5	5	3	4	3	3	4	3	3	3	3	2	1	1	2	3	6	6	6	6	6	5	5	5	1
323233027	2014	1	1	21	1	1	1	1	1	5	1	5	1	1	5	1	5	1	5	5	1	5	1	5	5	5	1	5	5	5	5	5	5	5	5	5	5	5	5	5	7	7	7	7	7	7	7	7	1
323233028	2014	1	1	20	1	1	1	2	3	3	2	3	3	3	4	3	3	3	3	3	3	3	3	3	3	3	3	3	2	3	3	3	3	1	2	1	3	1	2	4	3	4	3	4	3	4	3	4	3
323233029	2014	1	1	21	2	1	1	1	1	5	1	1	1	1	5	5	5	1	5	5	1	5	1	3	5	1	1	5	3	4	3	3	5	2	3	3	4	4	4	5	6	6	6	5	6	5	6	7	4
323233030	2014	1	1	20	1	1	1	1	2	3	1	3	3	1	5	3	4	1	4	4	1	4	1	5	1	3	3	3	4	2	4	4	4	4	4	4	2	4	3	3	6	6	6	6	4	6	6	6	2
323233031	2014	1	1	20	1	1	1	1	2	5	5	2	2	1	5	2	3	2	5	3	1	5	1	5	5	3	3	3	3	3	3	3	3	3	3	3	3	3	3	3	5	5	5	5	5	5	5	5	3
323233032	2014	1	1	21	2	2	1	2	1	4	2	1	1	1	5	1	2	1	3	4	1	5	1	5	5	5	1	5	4	1	3	4	4	5	5	4	1	4	1	5	7	6	5	5	5	5	5	6	6
323233033	2014	1	1	21	2	1	2	1	1	5	1	2	2	1	5	1	5	1	5	5	1	5	1	5	5	2	1	5	4	4	4	4	4	4	3	4	4	4	4	4	7	7	7	7	7	7	7	7	1
323233034	2014	1	1	21	2	1	1	4	1	5	2	2	1	1	5	2	5	4	4	4	1	4	1	4	5	3	1	5	4	5	4	4	3	2	5	1	2	5	4	4	7	7	2	6	6	5	6	3	2
323233035	2014	1	1	21	1	1	1	1	1	5	1	5	1	1	5	2	5	1	5	5	1	5	1	5	5	5	1	5	5	1	4	2	5	5	4	5	2	1	3	4	7	7	2	7	7	7	7	7	1
323233036	2014	1	1	21	1	1	1	1	1	1	1	1	1	1	5	1	5	1	5	5	1	5	1	5	5	5	1	5	5	3	4	5	5	5	3	3	3	3	4	4	3	3	3	3	3	3	3	3	3
323233037	2014	2	1	21	2	1	1	1	2	3	3	2	3	2	4	2	4	3	4	3	2	4	2	4	4	3	3	4	3	5	4	4	2	4	4	2	5	4	4	4	5	6	6	4	5	4	5	5	4
323233038	2014	1	1	20	1	1	1	1	1	5	1	5	1	1	5	3	4	1	5	2	1	5	1	5	5	5	1	5	5	1	5	4	5	5	2	5	1	1	4	3	7	7	7	7	7	7	7	7	1
323233039	2014	2	1	20	1	1	1	1	1	4	1	4	2	1	5	1	5	2	5	4	1	5	1	5	5	5	1	5	5	3	4	4	4	3	4	3	3	2	2	4	6	6	7	7	5	6	4	2	2
323233040	2014	2	1	21	1	1	1	1	2	2	2	4	2	2	4	2	4	2	4	4	2	4	2	4	4	4	2	4	3	4	3	4	3	3	4	3	3	2	2	2	5	6	6	7	6	6	6	6	3
323233041	2014	2	1	20	1	1	1	1	1	3	1	5	4	2	5	2	5	2	5	4	1	4	1	4	4	2	1	4	4	4	4	5	5	3	2	3	4	2	2	4	7	7	7	7	7	7	7	7	1
323233042	2014	2	1	21	3	3	1	4	2	3	2	2	3	1	4	2	5	3	5	4	2	5	2	5	4	2	2	5	3	3	3	4	4	3	3	3	3	2	2	4	5	5	5	4	4	4	5	5	5
323233043	2014	2	1	21	2	3	3	4	3	4	1	2	4	1	4	1	3	2	4	4	1	4	2	3	1	3	3	5	4	2	5	3	2	2	4	1	2	1	2	5	5	5	1	4	7	4	2	3	4
323233044	2014	2	1	20	2	1	1	1	1	5	3	3	1	1	4	1	4	2	5	5	1	5	1	5	5	3	4	4	4	3	2	4	4	3	5	4	4	4	2	5	5	5	6	6	7	7	7	6	1
323233045	2014	2	1	20	1	1	1	1	2	5	4	4	2	1	5	2	5	2	5	5	1	5	1	5	5	3	1	5	4	4	4	4	3	4	3	3	4	3	4	3	6	6	6	6	6	6	6	6	2
323233046	2014	2	1	20	2	2	1	2	2	4	1	3	2	2	4	2	5	4	5	4	1	5	1	5	2	2	2	5	5	4	3	3	4	4	3	4	3	3	2	3	6	6	6	6	6	6	5	6	2
323233047	2014	1	1	20	4	1	2	5	4	3	4	1	3	3	3	2	3	3	4	3	3	4	3	3	3	5	3	3	2	2	3	2	2	2	2	2	2	2	3	1	6	6	6	3	3	3	3	3	3
323233048	2014	2	1	20	1	1	1	1	2	4	2	4	2	2	5	2	5	2	4	4	2	5	1	4	4	4	1	4	3	2	4	3	4	4	3	3	2	2	3	2	6	6	6	6	6	5	6	6	2
323233049	2014	2	1	20	1	1	1	1	1	2	4	3	3	1	5	1	5	3	5	5	1	4	1	5	3	1	1	5	4	3	3	5	5	5	5	2	3	3	4	5	4	7	7	4	7	5	7	7	6
323233050	2014	2	1	20	1	1	1	2	2	3	2	2	2	3	4	3	4	2	4	4	2	1	1	3	4	4	1	4	3	2	4	4	4	3	3	2	3	3	4	4	5	6	6	6	5	6	6	5	1
323233051	2014	2	1	20	2	1	1	1	1	4	2	2	3	1	5	2	5	3	5	4	1	5	1	5	4	4	2	5	5	4	4	4	4	4	4	3	4	3	4	5	5	5	5	5	5	5	5	5	5
323233052	2014	1	1	21	2	1	2	1	3	4	2	3	3	3	4	3	4	1	3	4	2	4	3	4	2	3	3	5	3	3	4	4	4	2	3	2	2	2	4	4	6	6	6	5	6	6	6	3	1
323233053	2014	1	1	19	1	1	1	1	2	5	2	4	1	2	5	2	5	2	4	4	2	5	1	5	4	5	2	5	4	3	3	4	4	4	4	3	4	2	3	4	7	7	6	6	7	6	6	6	7
323233054	2014	1	1	20	1	1	1	1	1	3	2	4	2	3	4	1	5	2	5	5	2	3	1	4	4	2	2	3	5	3	4	4	4	3	4	5	3	3	4	4	5	5	4	5	6	6	6	5	5
323233055	2014	2	1	20	1	1	1	1	1	2	1	1	1	1	5	1	5	1	5	5	1	5	1	5	5	4	1	5	1	2	1	1	1	1	2	2	1	1	1	1	7	7	7	7	7	7	7	7	1
323233056	2014	1	1	20	1	1	1	1	2	4	4	4	4	3	4	2	5	2	4	4	2	5	2	4	4	4	1	4	4	3	4	3	4	4	3	4	4	3	4	4	1	5	2	3	6	5	3	2	6
323233057	2014	1	1	18	1	1	1	3	1	4	1	5	2	1	5	1	5	2	5	5	1	5	1	5	4	5	1	5	5	4	5	4	5	5	4	5	4	4	5	5	7	7	3	6	6	6	4	6	1
323233058	2014	2	1	20	2	2	2	4	2	3	1	2	2	1	3	1	3	4	4	4	3	3	2	3	3	3	3	4	3	3	3	4	3	3	2	3	4	3	3	4	4	6	5	3	7	4	4	5	3
323233059	2014	2	1	20	1	1	1	2	1	5	1	3	4	2	5	2	5	2	5	5	1	5	1	5	5	5	1	5	4	4	5	4	5	5	4	2	4	4	5	2	5	5	7	5	7	7	7	7	4
323233060	2014	2	1	21	2	2	1	4	2	2	2	2	3	2	3	2	4	3	3	4	2	4	2	3	4	3	3	4	4	3	4	3	4	4	4	4	3	3	3	4	5	6	6	5	5	5	5	5	5
323233061	2014	2	1	20	2	2	1	2	1	2	1	1	1	1	5	1	5	4	5	5	1	5	3	5	5	1	3	5	3	4	4	5	5	5	5	5	4	1	5	5	7	7	7	4	7	4	7	7	7
323233062	2014	2	1	20	1	1	1	4	2	5	5	2	3	1	4	1	5	5	5	5	2	5	2	5	4	5	3	5	4	5	5	4	5	4	5	4	3	1	3	5	3	7	6	4	7	4	7	7	1
323234001	2014	2	1	21	1	1	1	1	1	4	3	4	2	2	4	2	5	5	5	5	1	4	1	5	5	4	2	5	4	3	4	5	5	5	5	4	3	2	4	4	4	6	6	6	5	5	6	4	1
323234002	2014	2	1	20	1	1	1	1	1	4	2	3	2	1	5	2	4	3	5	5	2	5	2	5	4	3	2	5	3	2	4	4	3	3	3	2	2	2	3	3	5	6	6	6	6	6	6	6	2
323234003	2014	1	1	21	2	1	1	1	2	3	3	2	3	2	3	2	3	2	4	3	3	4	3	4	3	3	3	2	4	4	5	4	3	4	3	3	2	3	4	5	6	6	7	2	6	4	6	7	5
323234004	2014	2	1	21	4	1	2	1	2	5	1	5	2	1	5	2	5	2	5	5	1	5	2	5	2	2	2	5	3	4	2	4	2	5	2	3	3	2	4	2	6	6	7	5	4	5	6	7	5
323234005	2014	1	1	19	2	2	1	4	1	4	1	3	2	2	5	2	5	4	4	4	2	4	2	3	4	4	2	5	5	2	5	3	4	4	2	4	3	2	4	5	6	6	5	6	5	6	5	6	2
323234006	2014	2	1	20	1	1	1	1	2	4	2	3	2	2	5	2	2	1	4	4	1	3	1	4	1	2	3	5	3	4	3	3	4	4	4	3	4	2	3	4	5	6	6	5	6	6	5	6	2
323234007	2014	1	1	20	1	1	1	1	2	3	3	2	2	2	2	1	2	2	2	2	2	3	2	1	1	2	1	2	4	3	4	4	3	4	3	4	3	4	3	4	5	6	5	6	7	6	5	6	7
323234008	2014	2	1	20	2	2	1	5	2	3	3	1	3	4	3	3	3	3	4	4	3	4	3	2	3	3	3	3	2	3	5	3	3	2	2	3	3	3	3	3	3	5	5	5	4	5	5	4	4
323234009	2014	2	1	20	1	1	1	1	2	3	2	3	3	1	1	1	3	3	4	4	1	3	2	4	3	3	3	4	3	4	3	3	3	4	4	3	4	4	3	4	6	6	5	5	5	5	6	6	2
323234010	2014	2	1	21	1	1	1	1	1	3	1	3	4	2	5	1	5	2	4	4	1	4	1	4	3	3	2	5	5	5	5	5	5	2	5	2	2	1	3	5	6	6	6	6	6	6	6	6	6
323234011	2014	2	1	20	1	1	1	1	2	4	2	4	2	2	4	2	4	2	4	4	2	4	2	4	4	4	2	4	3	3	3	4	4	4	4	4	4	3	4	4	6	6	6	6	6	6	6	6	2
323234012	2014	2	1	21	2	2	1	3	3	2	2	3	2	3	4	2	3	2	2	3	2	3	2	2	3	2	3	2	2	3	4	3	2	2	2	2	1	2	2	2	4	3	4	5	4	5	3	4	2
323234013	2014	2	1	20	1	1	1	1	2	5	2	3	2	3	5	2	3	2	4	5	2	4	2	5	5	5	2	5	4	2	4	3	4	4	3	4	2	1	2	4	6	6	6	6	6	6	6	6	3
323234014	2014	2	1	21	4	3	3	1	2	5	1	2	4	4	5	2	5	5	5	4	1	5	2	2	4	1	2	5	3	5	3	5	2	4	5	2	5	4	5	5	5	3	6	2	3	4	4	4	5
323234015	2014	1	1	21	1	1	1	1	2	2	2	2	1	1	2	2	2	2	2	1	1	3	3	2	2	2	2	1	4	2	4	4	3	3	4	4	3	4	4	4	6	6	5	5	4	6	5	6	5
323234016	2014	1	1	20	1	1	1	1	1	4	2	4	2	2	5	2	5	2	5	5	2	2	2	5	5	5	2	5	4	4	3	4	3	3	4	3	4	4	4	4	7	7	7	7	7	7	7	7	1
323234017	2014	1	1	22	1	1	1	1	1	2	2	2	1	3	2	1	1	2	2	1	2	1	1	2	1	2	1	1	1	2	3	1	1	1	2	3	1	2	3	1	5	6	6	7	5	6	5	6	5
323234018	2014	2	1	20	1	1	1	1	1	3	1	3	3	1	5	1	1	1	2	5	1	5	1	5	5	5	1	5	4	4	4	5	5	5	5	5	5	4	5	5	7	7	6	7	7	7	7	7	1
323234019	2014	1	1	20	1	1	1	1	1	5	1	1	1	1	5	1	3	3	3	3	3	2	3	3	4	3	3	4	5	1	5	3	4	5	3	3	2	1	3	4	4	3	4	4	4	4	3	4	4
323234020	2014	1	1	21	1	1	1	1	1	5	1	4	5	1	5	1	2	2	2	5	3	3	3	5	2	3	5	4	4	4	4	4	4	4	4	4	4	3	3	4	2	3	3	2	2	4	4	4	6
323234021	2014	1	1	21	2	2	1	5	1	1	1	1	1	1	1	1	1	2	3	4	5	4	3	2	1	2	2	2	2	4	2	5	1	1	5	3	4	2	5	5	7	7	7	7	7	7	7	7	7
323234022	2014	1	1	20	1	1	1	1	2	3	3	3	3	3	3	3	3	3	3	3	3	3	3	3	3	3	3	3	2	3	2	3	1	1	5	1	3	1	2	2	3	3	3	4	4	3	5	4	3
323234023	2014	2	1	20	1	1	1	1	1	5	5	3	1	1	5	1	5	3	5	5	1	5	1	5	5	1	5	5	4	3	4	3	4	3	4	4	4	4	4	4	3	7	7	3	7	3	7	7	3
323234024	2014	2	1	20	1	1	1	1	1	4	5	5	2	1	5	1	5	4	5	5	1	4	1	5	5	5	1	5	4	4	1	3	3	1	1	2	4	1	1	2	6	7	5	7	7	7	7	1	1
323234025	2014	2	1	20	1	1	1	3	2	3	2	1	3	2	4	2	5	3	3	4	3	5	3	5	4	3	3	5	3	4	4	3	3	3	4	2	4	4	2	4	6	6	5	6	5	6	5	4	3
323234026	2014	2	1	20	1	1	1	1	1	4	2	3	2	1	5	1	4	2	5	3	1	4	1	4	4	4	1	4	5	3	4	4	4	5	4	3	3	2	4	5	7	7	7	7	7	7	7	7	1
323234027	2014	2	1	19	1	1	1	1	1	4	1	4	2	2	5	2	5	1	5	5	1	5	1	5	4	5	1	5	5	3	5	5	5	5	4	4	4	3	3	3	7	7	7	7	7	7	7	7	1
323234028	2014	2	1	21	1	1	1	1	1	4	2	4	2	1	4	1	5	2	4	2	2	4	3	4	4	4	2	4	4	3	3	3	4	5	3	3	2	2	4	5	7	7	6	7	7	6	6	7	1
323234029	2014	2	1	21	1	1	1	1	1	5	1	5	1	1	5	2	5	1	5	1	1	5	1	5	5	5	1	5	5	2	3	3	3	4	3	3	1	3	3	4	7	7	6	7	7	6	6	6	1
323234030	2014	1	1	21	2	2	1	2	2	3	2	2	3	2	3	2	3	3	3	3	3	2	3	3	3	3	3	3	3	4	4	2	2	2	3	2	4	2	2	3	5	5	5	4	5	4	5	5	5
323234031	2014	2	1	21	1	1	1	1	1	4	1	4	1	1	5	1	5	2	5	5	1	5	1	5	2	5	5	5	4	4	4	5	5	4	4	5	5	2	3	3	7	7	7	7	7	7	7	7	1
323234032	2014	1	1	20	1	1	1	1	1	5	2	4	2	1	5	1	5	1	5	5	1	4	1	5	5	4	1	5	4	2	4	4	4	4	4	4	1	2	4	2	7	7	7	7	7	7	7	7	7
323234033	2014	1	1	20	1	1	1	1	2	4	2	3	2	1	5	2	5	2	5	5	1	5	1	5	4	4	1	5	4	3	5	3	4	2	3	4	2	2	3	4	6	6	6	6	6	6	6	6	1
323234034	2014	2	1	20	1	1	1	1	2	3	1	5	2	1	5	2	5	2	4	4	1	5	1	5	4	4	1	5	4	3	3	5	3	4	4	2	4	5	4	2	6	6	6	5	6	4	6	5	2
323234035	2014	2	1	20	2	1	2	1	2	4	2	4	2	2	5	2	4	3	4	4	2	4	2	4	4	4	2	4	4	4	4	5	4	2	4	2	3	4	4	4	3	5	5	5	5	5	5	5	3
323234036	2014	2	1	20	2	2	1	1	2	3	2	2	3	2	3	3	4	3	4	3	2	3	2	4	4	4	2	4	4	3	3	5	3	2	3	2	2	2	3	3	6	6	5	5	6	6	5	6	3
323234037	2014	1	1	21	1	1	1	1	2	1	2	2	2	2	3	2	2	1	1	1	2	1	1	1	1	2	1	1	4	4	3	4	4	4	3	4	3	5	3	4	6	5	6	5	5	5	5	5	5
323234038	2014	1	1	21	2	1	1	1	2	3	2	4	4	2	3	1	5	4	5	5	1	4	2	5	5	3	2	2	4	5	3	5	2	4	4	4	4	5	2	5	6	5	5	5	5	6	6	6	2
323234039	2014	1	1	21	3	1	1	5	2	3	2	2	3	1	3	1	3	2	3	3	2	4	2	4	3	3	2	4	3	3	4	3	4	2	3	2	3	3	3	2	5	5	5	4	4	4	4	4	4
323234040	2014	1	1	21	1	1	1	1	1	4	2	3	2	1	5	1	4	1	4	4	1	4	1	4	4	4	1	1	4	2	4	4	5	5	5	5	2	2	4	3	7	7	7	7	7	7	7	7	1
323234041	2014	1	1	20	1	1	1	1	2	3	2	3	2	4	5	2	2	3	3	3	3	3	3	3	3	3	3	3	4	2	4	2	4	4	4	4	4	3	4	3	6	6	6	6	6	6	6	6	6
323234042	2014	1	1	20	2	1	1	1	3	4	2	3	3	2	3	2	2	3	3	4	3	5	3	5	5	2	2	5	2	1	3	4	2	3	3	1	2	1	4	3	5	4	3	5	4	3	3	4	5
323234043	2014	1	1	22	1	1	1	1	1	4	2	2	2	2	5	1	4	1	5	4	1	4	1	5	5	4	2	5	4	2	5	4	5	5	3	4	2	2	3	3	6	7	7	5	6	5	7	6	2
323234044	2014	2	1	20	1	1	1	2	1	5	1	3	2	1	5	1	5	3	5	5	1	5	1	5	5	5	1	5	4	2	3	4	5	5	4	4	1	4	4	2	7	5	3	7	7	6	6	5	2
323234045	2014	2	1	21	1	1	1	2	2	2	2	2	2	2	2	2	2	2	2	2	2	2	2	2	2	2	2	2	4	3	4	4	4	4	4	3	2	3	3	4	6	6	6	6	6	5	6	6	1
323234046	2014	1	1	20	1	1	1	1	3	3	3	2	3	3	4	3	3	3	3	3	3	3	2	4	3	4	3	3	3	3	2	2	2	3	2	2	2	2	4	4	4	4	3	4	5	5	5	4	4
323234047	2014	2	1	21	2	1	1	1	1	2	1	3	2	2	4	2	3	2	4	4	1	4	2	4	4	2	2	4	3	2	4	4	4	3	2	3	3	2	2	4	4	6	5	7	6	6	7	7	1
323234048	2014	1	1	20	2	2	1	1	1	4	3	2	3	2	4	2	4	2	4	5	1	5	1	3	4	2	2	4	5	2	4	3	2	4	2	4	2	2	4	4	5	6	7	5	5	3	5	6	3
323234049	2014	1	1	21	1	1	1	1	2	4	2	4	2	2	4	2	4	2	4	4	2	4	2	4	3	4	2	4	4	2	3	3	4	4	5	4	2	3	4	2	6	6	6	6	6	6	5	7	3
323234050	2014	2	1	20	2	2	1	1	2	4	2	3	2	2	4	2	4	3	4	4	2	4	2	4	3	3	2	4	3	3	3	4	3	2	3	3	3	2	2	3	6	6	6	5	6	5	6	6	3
323234051	2014	1	1	19	1	1	1	1	1	5	1	5	1	1	5	1	5	1	5	5	1	5	1	5	5	5	1	5	5	5	4	5	4	5	5	5	5	5	5	5	7	7	7	7	7	7	7	7	1
323234052	2014	1	1	20	1	1	1	1	1	4	1	4	1	1	5	2	5	2	4	4	1	4	1	5	5	5	1	5	4	2	3	4	3	4	4	3	2	2	4	2	5	4	5	6	6	6	4	4	3
323234053	2014	2	1	20	1	1	1	1	1	3	1	3	3	1	4	1	4	3	3	4	1	3	1	4	3	3	1	4	2	4	3	3	3	2	3	2	3	1	2	3	7	6	6	6	6	6	6	6	1
323234054	2014	1	1	21	1	1	1	3	1	4	2	3	2	1	5	2	2	3	2	3	3	2	2	2	2	3	3	2	2	3	4	3	2	2	3	2	3	2	2	2	4	4	4	4	4	4	4	4	4
323234055	2014	2	1	20	2	1	1	3	5	4	5	3	5	5	1	5	4	5	5	5	4	4	5	5	5	4	4	5	5	4	4	4	3	5	5	5	3	3	4	5	7	7	7	7	7	7	7	7	1
323234056	2014	2	1	20	1	1	1	1	1	4	1	5	1	1	5	1	5	3	5	5	1	5	1	5	5	5	1	5	3	5	5	5	2	3	5	5	5	1	5	5	6	6	6	6	6	6	6	6	1
323234057	2014	1	1	20	1	1	1	1	1	4	2	4	1	2	5	1	4	1	5	5	1	5	1	5	5	4	2	5	5	5	4	4	5	5	4	3	4	3	5	4	7	6	6	6	6	6	6	6	1
323311001	2016	1	1	17	1	1	1	4	2	5	1	3	1	1	5	1	5	2	5	5	1	5	1	5	5	5	1	5	5	1	5	5	5	5	2	5	1	1	5	1	7	7	7	7	7	4	7	7	1
323311002	2016	2	1	18	1	1	1	2	2	4	2	2	2	1	5	2	5	2	5	5	2	5	1	5	5	5	2	5	3	4	4	4	4	2	2	2	3	2	4	2	5	6	6	6	6	5	6	6	3
323311003	2016	1	1	18	2	3	1	7	1	2	2	4	5	1	2	1	2	1	5	5	2	4	3	5	5	3	3	2	1	5	4	4	5	5	5	5	4	1	4	5	1	7	1	5	7	7	7	7	3
323311004	2016	2	1	19	2	1	1	1	3	4	2	2	4	2	4	2	4	4	4	4	2	3	2	4	3	2	3	4	3	2	3	3	3	4	3	3	2	2	2	2	6	6	6	6	6	5	5	4	2
323311005	2016	2	1	18	1	1	1	1	2	4	3	3	2	2	5	2	5	5	5	5	2	5	2	5	5	4	3	4	3	2	2	2	4	2	2	4	2	3	4	4	5	6	6	6	7	6	6	6	1
323311006	2016	1	1	18	1	1	1	1	1	5	1	4	3	2	5	1	5	2	5	5	1	1	1	4	4	4	2	2	4	2	3	4	5	4	5	4	2	2	5	4	4	7	6	6	7	5	7	4	4
323311007	2016	1	1	18	3	2	1	4	3	3	3	4	3	2	4	2	5	2	4	3	2	4	2	4	4	2	2	4	4	4	3	4	4	5	3	3	5	3	3	4	5	6	6	4	4	3	5	6	3
323311008	2016	1	1	18	1	1	1	1	1	3	1	3	3	3	4	3	4	3	4	3	2	4	2	4	3	4	2	5	5	2	3	2	5	3	4	4	2	2	4	3	7	7	7	7	6	5	6	5	1
323311009	2016	1	1	18	2	2	1	2	1	5	2	3	2	2	5	2	5	2	5	5	2	5	2	5	5	3	2	5	4	3	3	4	4	4	4	3	3	3	3	4	6	7	6	5	7	5	7	6	1
323311010	2016	1	1	19	1	1	1	1	1	3	1	2	2	2	4	1	4	1	4	5	1	4	1	3	4	3	2	5	5	3	4	4	3	3	4	4	3	4	4	4	6	6	7	7	7	6	7	6	1
323311011	2016	1	1	19	2	1	1	4	2	4	2	4	3	1	4	1	4	2	5	5	1	5	1	2	5	5	1	5	4	3	4	4	4	4	4	3	3	2	3	4	7	6	7	7	7	7	7	6	1
323311012	2016	1	1	19	2	1	2	1	2	3	4	2	3	3	5	2	5	2	4	3	2	4	3	3	4	3	3	4	4	3	4	4	5	3	1	3	2	2	4	3	6	6	5	6	5	5	4	6	1
323311013	2016	1	1	18	2	1	1	2	2	3	3	2	2	2	4	2	4	3	5	3	2	4	2	4	4	2	3	3	4	2	3	4	3	4	4	3	2	1	4	2	5	5	6	4	5	3	6	7	2
323311014	2016	1	1	18	1	1	1	1	1	4	1	3	2	1	5	1	5	1	5	5	1	5	1	5	4	4	1	5	4	3	4	5	5	5	5	4	3	3	3	3	7	7	7	6	7	6	7	7	1
323311015	2016	1	1	18	4	5	3	7	1	2	1	3	2	3	3	1	1	1	1	1	1	1	1	1	1	2	2	2	1	5	5	5	5	4	4	5	4	3	4	3	6	3	5	6	4	6	7	6	5
323311016	2016	1	1	18	1	1	1	1	1	4	1	4	1	1	4	1	4	1	5	5	1	5	1	5	4	4	1	5	4	3	4	4	3	3	4	3	4	3	3	4	6	6	6	6	6	6	6	6	6
323311017	2016	1	1	18	3	3	1	5	1	5	1	1	5	1	5	1	5	5	3	1	1	4	1	5	1	5	1	5	5	1	5	1	5	1	1	5	1	1	5	1	6	7	7	7	5	1	7	7	1
323311018	2016	1	1	18	1	1	1	1	2	3	3	3	2	1	5	1	5	5	5	5	4	4	3	5	3	1	3	3	3	2	4	2	3	1	2	1	2	1	2	2	5	5	6	5	6	6	6	6	1
323311019	2016	1	1	18	1	1	1	4	2	3	2	2	3	3	3	2	4	3	4	4	2	4	3	4	3	3	3	4	3	4	3	4	3	2	4	4	4	2	3	4	3	5	5	4	6	3	6	5	4
323311020	2016	1	1	19	1	1	1	1	1	5	4	4	2	1	5	1	5	1	5	5	1	5	1	5	5	5	1	5	4	4	5	4	4	5	5	4	5	4	4	5	7	7	7	7	7	7	7	7	1
323311021	2016	2	1	18	1	1	1	1	2	5	3	2	1	1	5	2	5	2	5	5	1	5	2	5	1	2	5	5	4	2	2	5	4	5	5	2	2	3	2	2	6	4	5	5	6	6	6	6	3
323311022	2016	2	1	18	1	1	1	1	1	4	1	5	3	1	5	1	5	3	5	4	1	5	1	5	4	5	1	4	5	2	4	4	5	4	3	4	2	2	5	4	7	7	7	7	6	6	5	7	2
323311023	2016	2	1	17	1	1	1	1	2	2	1	3	3	1	4	1	5	1	5	2	3	4	3	2	2	2	1	3	4	5	4	5	4	3	4	4	5	3	4	4	6	7	5	5	6	7	5	6	1
323311024	2016	2	1	17	1	1	1	1	2	4	2	4	2	1	5	2	4	2	5	3	2	5	2	5	4	4	2	5	3	3	3	4	4	3	3	4	4	2	2	4	4	4	4	6	6	5	4	4	4
323311025	2016	2	1	18	1	1	1	1	2	3	1	5	2	1	5	2	4	2	5	5	1	2	2	3	4	2	2	5	3	5	5	5	4	4	5	3	5	4	2	2	3	7	6	3	7	3	5	7	4
323311026	2016	2	1	18	1	1	1	2	2	4	1	4	2	5	1	4	2	4	4	1	5	2	5	4	2	2	5	5	3	4	4	4	4	3	3	3	3	1	4	3	6	6	6	4	6	5	5	5	2
323311027	2016	2	1	18	1	1	1	1	1	5	2	3	3	2	5	2	5	3	5	5	1	5	1	5	4	5	5	5	5	3	3	4	3	4	4	3	4	2	3	3	7	7	7	7	7	7	7	7	1
323311028	2016	2	1	18	1	1	1	1	1	5	1	4	2	1	5	1	5	1	5	5	1	5	1	5	5	5	1	5	4	2	5	5	5	5	4	3	1	2	3	5	5	7	7	6	7	4	6	6	1
323311029	2016	2	1	18	1	1	1	2	2	4	3	2	2	2	5	2	4	2	4	4	2	4	2	4	4	3	2	4	3	3	3	3	3	3	3	3	3	2	2	2	3	4	5	5	5	4	4	3	4
323311030	2016	2	1	18	1	1	1	5	1	5	1	5	2	2	5	1	5	2	1	5	1	5	1	5	3	5	1	5	5	2	3	4	5	5	3	5	1	3	3	3	7	7	7	7	7	7	7	7	7
323311031	2016	2	1	18	2	2	2	1	1	5	1	5	1	1	5	1	5	1	5	5	1	5	1	5	5	5	1	5	4	3	5	5	5	5	5	4	5	4	5	5	7	7	7	7	7	7	7	7	7
323311032	2016	2	1	18	2	2	1	4	2	4	2	2	3	1	4	2	4	3	4	4	2	4	2	4	4	3	2	4	4	3	4	4	3	3	4	3	2	2	4	3	6	6	6	5	6	4	6	6	4
323311033	2016	2	1	19	1	1	1	1	1	4	1	3	1	1	5	1	5	1	5	1	1	4	1	5	5	4	1	4	4	4	4	5	5	5	5	3	4	4	5	5	7	7	7	7	7	7	7	7	3
323311034	2016	2	1	18	1	1	1	1	2	3	3	4	1	2	5	2	5	3	5	4	1	4	2	3	4	3	5	3	4	1	5	3	4	3	3	5	2	2	3	2	6	6	6	5	7	5	6	5	2
323311035	2016	2	1	18	1	1	1	1	2	3	2	3	3	1	5	2	4	4	4	3	2	4	2	4	4	3	2	4	3	4	4	5	3	4	4	3	4	4	3	4	5	5	4	4	5	5	5	4	5
323311036	2016	2	1	18	1	1	1	4	1	4	3	4	3	4	1	4	1	4	2	4	5	1	4	2	4	5	3	3	4	4	3	5	4	3	3	4	5	2	2	5	3	5	6	4	6	3	6	5	3
323311037	2016	2	1	19	1	1	1	1	3	4	3	1	3	1	4	2	5	3	4	4	2	4	2	4	2	3	2	3	3	4	3	2	3	4	5	4	4	3	4	2	6	6	7	2	7	2	3	6	1
323311038	2016	2	1	19	1	1	1	1	1	4	2	3	2	2	5	2	5	1	5	5	1	5	1	5	2	5	2	5	4	2	4	5	5	5	5	4	2	4	3	4	7	6	6	6	7	6	4	6	2
323311039	2016	2	1	18	2	3	1	3	3	4	2	1	3	1	2	3	4	4	5	5	2	5	3	5	2	1	3	5	3	2	4	2	3	2	4	2	2	2	3	1	2	5	5	2	6	3	7	5	6
323311040	2016	2	1	18	2	2	2	5	2	4	3	4	3	2	5	2	5	1	5	2	2	5	3	5	3	3	2	5	2	4	3	2	4	3	4	4	4	3	2	4	3	5	5	4	5	5	5	5	3
323311041	2016	2	1	18	1	1	1	1	1	4	1	3	4	1	5	1	5	1	5	5	1	5	1	5	5	5	1	5	3	2	4	5	5	5	5	3	3	2	2	5	7	7	7	6	7	5	7	6	3
323311042	2016	2	1	19	1	1	1	2	2	5	1	3	2	2	5	2	4	2	5	5	2	5	2	5	5	3	2	5	3	4	4	4	3	4	4	3	4	2	3	4	6	6	6	4	5	3	5	3	6
323311043	2016	2	1	18	1	1	1	1	1	5	1	5	2	1	5	1	5	2	5	5	1	5	1	5	5	5	1	5	5	4	4	4	5	5	4	5	5	2	3	4	5	7	6	6	6	6	6	6	1
323311044	2016	2	1	18	1	1	1	4	2	3	2	4	3	1	4	2	4	3	4	3	3	4	3	4	3	3	3	3	2	2	3	3	3	2	3	3	2	2	2	3	5	5	3	4	6	4	3	3	6
323311045	2016	2	1	18	1	1	1	1	2	4	2	3	3	2	4	3	4	2	4	2	4	2	1	4	4	3	2	4	4	3	3	4	3	4	4	4	3	2	3	4	6	6	6	6	6	6	6	6	1
323311046	2016	2	1	19	2	1	1	3	1	4	1	1	2	1	5	2	5	3	4	5	1	4	1	5	1	4	1	4	5	4	4	4	5	5	4	4	4	4	4	5	6	6	7	6	6	5	6	7	2
323311047	2016	2	1	18	1	1	1	1	1	5	1	4	4	2	5	1	5	2	5	5	1	5	1	5	5	5	2	5	3	2	4	5	5	4	3	5	5	2	5	5	6	7	7	7	7	6	6	6	1
323311048	2016	2	1	18	1	1	1	4	1	5	1	4	3	1	5	1	5	3	5	5	1	5	1	5	5	3	2	5	4	3	4	4	4	4	3	2	2	2	3	3	7	7	5	5	5	4	5	5	1
323311049	2016	2	1	19	1	1	1	1	2	5	1	3	1	1	5	2	5	2	5	5	1	5	1	5	5	5	1	5	2	2	5	5	5	5	4	4	5	2	3	5	5	5	5	5	6	4	5	5	1
323311050	2016	2	1	17	2	2	1	2	2	4	2	4	4	1	5	1	4	2	4	4	2	4	2	4	4	4	2	4	4	4	4	4	4	3	3	3	3	2	4	2	5	6	6	4	6	4	6	5	3
323311051	2016	2	1	19	1	1	1	1	1	3	5	3	1	1	5	2	5	5	5	5	5	5	5	5	5	1	5	5	2	3	2	4	1	1	4	3	2	5	1	4	7	7	7	7	7	7	7	7	7
323311052	2016	2	1	18	3	4	2	3	2	4	1	3	4	1	4	1	5	3	4	4	1	4	2	5	4	3	1	4	4	4	4	3	4	3	4	4	4	3	4	3	6	6	6	6	7	4	6	5	2
323311053	2016	2	1	18	1	1	1	1	2	4	2	3	2	3	5	3	5	3	5	5	3	5	2	5	4	3	3	5	3	2	4	2	4	2	4	2	1	1	2	2	6	7	7	5	6	5	7	6	4
323311054	2016	2	1	18	2	2	1	2	1	5	2	3	2	1	5	3	5	3	5	5	2	4	1	4	5	3	1	5	3	2	3	2	3	4	4	3	3	2	2	2	5	6	6	7	6	7	6	6	1
323311055	2016	2	1	18	1	1	1	3	2	5	3	2	2	1	5	1	5	2	5	3	2	4	2	4	4	4	2	4	4	4	4	5	4	3	4	4	4	2	4	2	6	6	6	6	6	7	5	5	2
323311056	2016	2	1	18	1	1	1	1	1	2	2	3	1	5	1	5	2	3	5	1	4	1	5	3	3	1	5	5	4	4	4	5	3	3	4	3	3	2	5	5	5	7	7	1	4	4	7	7	1
323311057	2016	2	1	18	1	1	1	2	2	4	2	3	1	1	5	2	5	2	5	5	1	4	1	5	4	4	1	5	4	2	4	4	4	3	4	4	2	1	5	2	6	7	7	7	7	7	7	5	1
323311058	2016	2	1	19	1	1	1	1	1	4	1	2	2	1	5	1	5	2	5	5	1	5	1	5	5	5	1	5	3	2	4	5	4	3	5	3	2	2	2	5	4	6	6	5	7	4	5	5	2
323311059	2016	1	1	19	1	1	1	1	3	3	2	2	4	2	3	2	3	2	3	2	2	4	4	4	3	3	2	4	3	4	4	4	3	2	4	2	4	3	2	4	5	6	5	4	5	4	5	6	4
323311060	2016	1	1	19	1	1	1	1	2	4	2	4	2	2	4	2	4	3	4	4	2	4	2	4	4	4	2	4	4	2	3	2	4	4	2	3	2	2	3	2	5	6	5	5	5	5	6	6	1
323311061	2016	1	1	18	2	2	2	1	1	5	1	4	3	1	5	3	5	1	5	5	1	5	1	5	5	5	1	5	4	3	4	4	4	4	4	3	3	2	3	4	7	7	7	7	7	7	7	7	7
323311062	2016	1	1	19	1	1	1	1	1	4	2	4	3	1	4	3	4	3	5	5	2	4	2	3	3	3	3	4	5	3	4	3	4	3	3	2	3	3	4	3	6	6	6	6	6	1	6	6	1
323311063	2016	1	1	18	2	1	1	1	3	3	3	3	3	3	3	3	1	1	1	1	1	1	1	1	1	1	1	1	5	5	5	5	5	5	5	5	5	5	5	5	1	2	3	4	5	6	7	6	5
323311064	2016	1	1	19	2	1	1	1	2	5	1	2	3	1	4	3	4	3	4	4	3	4	3	4	4	3	3	5	4	3	5	4	2	2	4	2	3	2	5	5	5	5	5	5	5	5	5	5	5
323312001	2016	1	1	18	2	1	1	2	2	4	1	2	2	2	5	1	5	2	5	5	1	4	1	5	5	3	2	5	3	4	3	4	4	3	5	1	4	1	2	5	7	7	7	4	4	4	4	4	2
323312002	2016	1	1	18	2	5	3	5	2	5	1	1	2	1	5	2	5	2	5	5	2	5	2	5	5	5	2	5	4	2	4	4	4	4	4	4	2	3	4	4	5	6	6	6	6	5	6	6	1
323312003	2016	2	1	19	1	1	1	1	1	5	1	5	1	2	5	1	5	2	5	5	1	5	1	5	5	3	1	5	5	2	5	3	5	5	4	5	1	1	5	3	7	6	6	6	7	7	7	6	1
323312004	2016	2	1	19	1	1	1	1	2	4	2	2	2	1	4	2	5	4	5	5	2	4	1	5	5	2	2	5	2	2	4	3	3	3	4	4	3	4	4	3	4	6	6	5	4	5	4	6	7
323312005	2016	1	1	18	1	1	1	1	2	5	2	2	1	1	5	2	5	1	5	5	1	5	2	5	5	2	1	5	2	4	5	3	4	3	5	3	4	3	2	3	7	7	7	7	7	7	7	7	1
323312006	2016	2	1	17	2	1	1	2	2	2	2	3	3	2	4	2	4	3	3	3	3	4	2	5	5	4	2	5	3	3	3	4	4	4	2	2	3	2	2	4	4	4	4	6	4	6	4	5	2
323312007	2016	2	1	18	2	1	1	1	2	3	3	3	4	2	4	2	4	3	3	4	2	3	3	4	2	2	2	4	3	3	3	3	3	4	3	3	2	2	3	2	5	5	5	6	6	4	5	5	4
323312008	2016	1	1	18	1	1	1	5	2	2	1	1	4	3	4	2	4	3	4	4	3	4	3	4	4	4	3	4	4	4	4	4	4	4	3	2	4	2	2	4	2	3	3	3	5	2	2	2	5
323312009	2016	1	1	18	1	1	1	1	1	3	1	3	3	1	4	1	4	3	4	3	1	4	1	3	5	3	1	4	4	4	3	4	4	4	4	4	4	3	4	4	6	6	6	6	6	6	6	2	2
323312010	2016	2	1	18	2	3	1	3	1	5	2	4	2	1	5	1	2	2	4	4	2	4	2	4	5	3	2	4	4	4	4	4	4	4	4	3	4	3	4	4	7	7	7	7	7	7	7	7	2
323312011	2016	1	1	18	3	2	2	1	1	5	2	3	1	1	5	1	5	5	5	5	1	5	1	5	5	5	3	5	5	4	4	3	4	5	4	3	4	4	5	5	4	4	4	4	4	4	4	4	4
323312012	2016	1	1	19	3	1	1	1	1	4	4	5	1	1	5	1	5	1	4	4	1	5	1	4	4	4	1	4	5	4	3	4	5	4	4	4	4	5	4	3	6	7	6	7	7	4	4	4	4
323312013	2016	1	1	18	1	1	1	1	2	4	4	4	2	2	4	2	4	1	4	4	1	4	1	4	4	4	1	4	5	2	3	3	3	3	3	3	2	2	4	2	4	4	4	4	6	6	6	5	5
323312014	2016	2	1	19	1	1	1	1	2	4	4	4	2	2	5	2	5	2	5	5	2	5	2	5	5	5	2	5	5	3	3	4	3	4	4	3	4	1	3	3	5	7	7	5	7	5	7	7	1
323312015	2016	2	1	18	4	2	1	4	2	3	1	1	5	1	5	1	2	2	5	5	1	5	2	5	1	1	1	5	2	3	2	5	3	2	5	2	3	3	1	5	5	4	3	2	3	4	5	6	7
323312016	2016	2	1	18	2	1	2	2	2	5	2	5	4	2	4	2	4	2	4	4	2	4	2	5	4	4	2	4	5	2	5	2	5	5	2	2	2	2	2	2	7	7	7	7	7	7	7	7	1
323312017	2016	1	1	19	3	1	2	3	2	3	1	2	4	1	5	2	4	2	5	2	1	5	2	5	4	3	3	5	3	4	5	3	5	2	3	4	4	4	4	1	5	4	5	3	5	5	4	5	4
323312018	2016	1	1	19	1	1	1	1	1	1	1	4	2	1	5	1	5	1	5	4	1	5	1	5	4	4	1	5	3	1	5	4	5	5	4	5	1	1	5	3	6	7	7	7	7	7	7	7	1
323312019	2016	1	1	18	2	2	1	2	2	4	2	3	2	2	5	2	5	2	5	5	2	4	2	2	5	5	2	3	4	2	4	4	4	4	4	3	2	2	3	1	6	6	6	5	5	6	4	7	5
323312020	2016	1	1	20	3	2	1	7	4	3	4	3	3	3	3	1	2	3	2	2	4	3	3	2	2	2	3	3	2	2	5	2	1	2	3	1	2	2	4	1	1	4	3	3	2	2	3	2	5
323312021	2016	2	1	18	1	1	1	1	2	3	2	3	1	1	5	1	5	1	5	5	1	5	1	5	5	3	1	5	3	5	5	4	3	5	5	4	5	2	3	5	5	5	5	5	7	7	7	6	1
323312022	2016	2	1	18	1	1	1	1	2	4	1	3	1	1	5	2	5	1	5	5	1	5	2	5	4	4	3	5	3	2	4	3	4	5	2	3	1	2	4	4	7	7	7	7	7	7	7	7	1
323312023	2016	1	1	19	1	1	1	1	2	3	3	2	2	1	4	2	5	4	5	4	3	4	2	3	4	3	2	5	3	2	4	4	3	4	3	2	2	1	3	2	6	7	7	4	7	5	6	5	1
323312024	2016	1	1	18	2	1	1	2	1	5	1	5	2	1	5	1	5	2	5	5	1	5	1	5	5	5	1	5	4	3	4	5	5	5	4	5	4	2	3	3	6	7	5	7	6	7	6	7	1
323312025	2016	2	1	18	2	1	1	1	1	5	1	5	1	1	5	1	5	1	5	5	1	5	1	5	5	5	1	5	4	1	5	5	5	5	3	5	2	1	4	4	7	7	7	7	6	7	7	7	1
323312026	2016	2	1	17	1	1	1	1	1	5	5	5	1	1	5	1	5	1	5	5	1	5	1	5	5	5	1	5	5	2	3	3	5	5	2	5	2	2	2	3	7	7	7	7	7	7	7	7	1
323312027	2016	1	1	18	3	2	1	5	2	1	4	4	4	2	5	3	4	3	4	5	1	4	2	5	2	2	3	5	1	3	3	5	2	1	3	1	1	1	4	3	6	7	5	4	7	5	6	4	1
323312028	2016	1	1	19	1	1	1	1	1	3	5	3	2	1	5	2	4	2	5	5	1	5	1	5	5	5	1	5	3	4	5	4	4	5	3	3	4	2	3	5	6	6	3	6	6	6	6	3	1
323312029	2016	2	1	18	1	1	1	1	2	4	2	4	2	1	5	4	3	4	4	2	4	2	4	4	4	2	4	5	4	3	4	4	3	4	4	3	4	2	2	4	6	6	5	5	6	5	5	5	4
323312030	2016	2	1	18	1	1	1	1	2	4	1	4	2	1	5	2	4	3	5	5	1	5	2	5	5	3	2	5	3	2	3	4	4	5	5	3	2	4	5	5	7	2	3	5	6	6	4	2	2
323312031	2016	2	1	19	3	1	2	2	1	5	1	4	2	2	5	2	5	5	5	5	1	5	1	5	5	5	1	5	2	2	3	4	4	3	5	3	2	1	3	2	5	7	7	7	7	5	4	5	2
323312032	2016	2	1	18	2	3	3	5	1	4	1	1	1	1	4	2	5	1	4	4	1	2	1	4	4	4	1	4	2	4	4	3	5	5	2	3	4	2	2	3	2	7	6	6	7	2	5	6	7
323312033	2016	1	1	18	2	2	1	1	2	3	4	4	2	2	4	3	3	4	3	3	2	4	2	4	3	4	2	4	4	1	3	3	3	2	3	3	2	3	4	2	6	5	5	6	6	6	6	6	4
323312034	2016	2	1	18	3	3	3	4	2	3	2	4	1	4	4	3	5	3	5	5	3	5	1	5	5	4	2	5	3	3	3	3	4	3	3	2	4	3	2	2	7	7	7	7	7	7	7	7	1
323312035	2016	2	1	17	1	1	1	3	1	5	1	3	1	1	5	2	5	2	5	5	1	5	2	5	5	3	1	5	4	3	4	5	4	5	2	4	4	3	3	5	7	7	7	4	4	5	5	6	2
323312036	2016	1	1	18	1	1	1	4	2	1	1	2	3	1	4	3	4	1	4	3	2	4	1	4	4	3	4	5	4	3	4	4	3	4	2	2	3	2	4	3	7	5	4	5	3	4	3	4	6
323312037	2016	1	1	18	3	3	3	1	2	3	2	4	2	2	3	2	4	2	4	3	3	4	2	3	2	2	2	4	3	3	3	4	3	2	3	3	2	3	4	2	6	6	6	6	6	4	6	6	2
323312038	2016	1	1	18	2	4	3	3	2	5	1	3	1	1	5	2	4	4	5	1	4	5	5	5	2	1	4	5	2	5	3	4	3	1	2	5	2	1	1	5	3	5	3	3	2	1	1	3	6
323312039	2016	1	1	18	1	1	1	1	1	4	1	4	1	1	5	1	5	1	5	4	1	4	1	4	4	4	1	4	5	3	4	4	5	3	4	3	3	3	4	3	6	7	7	7	6	5	6	6	2
323312040	2016	1	1	18	2	1	1	3	2	4	2	1	3	1	5	2	4	2	5	5	1	2	2	4	4	4	2	4	3	2	4	4	5	5	3	4	2	3	5	1	6	7	6	6	6	7	6	6	1
323312041	2016	2	1	17	1	1	1	1	1	5	1	2	2	1	5	2	5	1	5	5	1	5	1	5	5	4	1	5	5	1	5	5	5	5	5	5	1	2	2	1	7	7	7	7	7	7	7	7	1
323312042	2016	1	1	18	1	1	1	5	2	4	2	3	2	3	3	2	4	3	4	4	2	4	2	4	2	3	2	4	4	3	4	3	5	5	3	2	3	2	4	3	4	6	7	7	7	7	6	4	1
323312043	2016	1	1	19	1	1	1	1	3	4	3	2	3	2	4	2	4	3	4	3	2	4	2	4	3	3	2	3	3	2	4	4	3	2	4	2	2	2	2	3	4	4	4	4	4	4	4	4	4
323312044	2016	1	1	19	1	1	1	1	2	4	2	3	3	2	4	2	4	2	4	4	2	4	2	4	4	3	2	4	4	2	3	3	2	3	4	2	2	2	3	3	6	6	6	5	6	6	6	4	4
323312045	2016	2	1	19	1	1	1	5	2	5	2	4	3	2	5	3	5	5	5	3	2	5	3	5	5	3	2	3	4	5	4	4	4	3	4	4	5	4	3	5	6	6	6	5	6	5	5	5	1
323312046	2016	2	1	19	1	1	1	1	2	4	2	2	2	2	4	2	4	2	4	3	2	4	1	4	5	4	2	4	3	4	4	3	3	2	2	3	4	3	2	3	5	5	5	4	6	6	5	4	1
323312047	2016	2	1	18	2	1	1	2	1	3	1	4	2	1	5	1	2	2	5	5	1	5	1	5	5	4	1	5	4	4	3	4	5	4	5	4	5	3	3	5	5	6	6	5	6	5	7	6	6
323312048	2016	2	1	18	1	1	1	4	2	4	2	3	3	2	4	1	5	1	5	5	1	5	2	5	3	3	3	5	4	4	4	4	5	3	4	4	5	3	3	4	7	7	7	7	7	4	4	5	1
323312049	2016	2	1	18	1	1	1	1	2	5	2	4	2	2	5	4	5	1	5	5	1	5	2	5	5	4	3	5	4	3	4	4	4	3	3	3	3	4	3	3	6	6	5	7	7	6	7	7	1
323312050	2016	1	1	18	1	1	1	1	1	4	1	4	2	1	5	1	5	1	5	5	1	5	1	5	5	5	1	5	5	2	5	4	5	5	3	5	2	2	4	4	7	7	7	7	7	7	7	7	1
323312051	2016	2	1	18	2	3	2	3	1	3	1	3	4	1	5	1	5	3	5	5	1	5	1	5	5	3	1	5	5	3	4	5	5	5	5	5	1	3	3	3	7	7	7	7	7	7	7	7	4
323312052	2016	2	1	19	1	1	1	1	1	5	1	5	1	1	5	2	5	1	5	5	1	5	1	5	5	5	1	5	3	3	4	4	4	4	4	2	2	3	2	2	6	6	6	5	7	6	7	7	5
323312053	2016	2	1	19	1	1	1	1	1	4	1	3	2	1	5	2	4	2	5	5	1	5	2	5	3	4	2	5	4	3	4	4	4	5	4	4	2	3	5	4	6	7	7	6	7	6	6	6	2
323312054	2016	2	1	18	1	1	1	1	2	3	2	2	3	2	4	2	4	3	4	4	2	3	2	5	5	4	2	4	3	2	3	3	3	3	3	3	2	3	4	5	4	6	5	4	7	5	5	5	3
323312055	2016	2	1	19	2	2	1	4	2	4	2	5	3	1	5	2	5	2	5	3	1	5	1	4	4	4	1	5	1	2	4	4	4	4	4	2	3	3	4	5	6	7	7	4	7	5	7	7	4
323312056	2016	2	1	18	2	1	2	1	2	2	1	4	2	2	5	2	5	2	5	4	1	5	1	5	2	4	1	5	4	2	3	5	5	4	5	4	2	2	2	5	6	5	6	6	6	6	1	5	1
323312057	2016	2	1	18	1	1	1	2	2	4	2	2	2	2	4	2	2	2	4	4	2	4	2	4	2	2	2	4	4	3	4	4	4	4	3	3	3	2	2	4	3	5	6	6	6	5	6	5	4
323312058	2016	1	1	18	1	1	1	1	1	5	5	3	2	1	5	1	5	5	5	5	1	5	1	5	5	3	3	5	2	3	4	4	4	4	4	2	3	2	2	5	6	6	6	6	6	6	5	6	4
323312059	2016	1	1	18	1	1	1	1	2	4	2	3	2	2	5	2	4	2	5	4	2	5	2	5	5	5	2	5	4	4	4	2	3	4	3	4	2	2	3	4	5	6	5	5	6	5	6	5	4
323312060	2016	2	1	18	2	1	1	2	2	3	1	3	3	1	4	2	2	2	3	4	2	4	2	4	4	4	2	4	2	3	3	3	3	3	4	2	3	2	3	4	5	5	6	3	6	3	4	5	4
323312061	2016	1	1	18	1	1	1	1	5	1	5	1	5	5	1	5	1	5	1	1	5	1	5	1	1	4	1	1	5	2	4	4	4	3	4	3	3	3	3	5	7	7	4	5	5	7	5	4	1
323312062	2016	1	2	18	1	1	1	1	1	2	1	2	2	1	5	2	4	2	5	4	1	5	1	4	4	4	1	4	4	3	4	3	5	4	3	5	3	3	4	3	6	7	7	7	7	7	6	6	1
323312063	2016	2	2	19	1	1	1	1	2	4	2	2	2	2	5	2	4	3	4	5	1	4	2	5	5	3	5	5	3	3	3	3	4	4	3	3	2	2	3	2	5	7	7	5	7	4	4	6	6
323423001	2015	2	1	18	1	1	1	1	2	4	1	3	2	1	5	1	5	2	5	5	1	5	1	5	5	5	1	5	4	2	4	5	4	4	5	4	3	4	2	3	4	4	4	4	4	4	4	4	4
323423002	2015	2	1	19	2	1	1	4	1	5	1	1	1	1	5	1	5	1	5	5	1	5	1	5	5	5	5	5	4	4	4	4	4	4	4	4	4	4	4	4	7	7	7	7	7	7	7	7	7
323423003	2015	2	1	19	2	1	1	1	2	4	2	3	3	1	5	2	4	3	5	4	1	4	2	4	4	4	3	4	4	4	3	3	3	3	4	3	2	2	2	4	5	5	5	5	6	5	6	6	1
323423004	2015	2	1	19	1	1	1	1	2	3	5	5	2	2	5	3	5	2	5	3	2	5	2	5	5	5	2	5	4	4	3	4	4	4	3	3	4	3	1	4	5	5	5	5	5	5	5	5	1
323423005	2015	2	1	20	1	1	1	1	2	3	2	3	2	2	4	2	3	2	4	4	2	4	3	4	2	2	2	4	3	3	4	4	4	3	4	3	3	2	2	4	6	6	6	5	6	5	6	6	4
323423006	2015	2	1	20	2	2	1	3	2	4	3	3	2	2	4	3	4	3	4	3	2	4	3	4	4	3	3	4	3	3	4	3	3	3	4	3	2	2	3	4	5	5	5	4	5	4	5	5	4
323423007	2015	2	1	19	2	2	1	3	2	4	3	3	2	2	4	3	4	3	4	3	2	4	3	4	4	3	3	4	3	3	4	3	3	3	4	3	2	2	3	4	5	5	5	4	5	4	5	5	4
323423008	2015	2	1	19	1	1	1	1	1	5	1	3	1	1	5	1	5	2	5	5	1	5	1	5	5	5	1	5	5	2	2	4	4	3	3	2	2	2	4	2	7	7	7	7	7	7	7	6	1
323423009	2015	2	1	19	1	1	1	1	1	3	1	3	1	1	5	1	5	1	5	5	1	5	1	5	5	4	5	1	4	4	4	5	3	3	4	4	5	5	4	5	5	6	6	5	4	4	6	7	1
323423010	2015	2	1	20	1	1	1	1	1	5	1	4	1	1	5	2	4	1	5	5	1	5	1	5	4	4	1	5	4	2	3	2	4	4	3	3	2	2	4	3	7	7	7	6	7	7	7	7	1
323423011	2015	2	1	19	1	1	1	1	1	4	1	5	1	1	5	2	5	3	5	5	2	5	1	5	5	5	2	5	3	3	4	4	4	3	4	3	3	3	3	3	6	6	6	6	6	5	6	5	2
323423012	2015	2	1	20	1	1	1	1	2	4	2	4	2	2	5	2	5	2	5	5	2	5	2	5	5	3	2	5	4	3	5	2	4	4	2	2	2	3	3	2	6	6	7	7	7	7	7	7	2
323423013	2015	2	1	19	2	1	2	1	1	2	1	3	3	1	5	2	4	3	5	5	1	4	1	5	3	3	2	5	4	3	3	4	5	4	3	3	3	2	4	4	5	6	6	5	5	6	6	6	2
323423014	2015	2	1	19	1	1	1	1	2	3	3	4	3	1	5	1	5	3	5	5	5	3	2	5	3	3	2	4	4	4	4	3	3	3	4	4	4	4	3	4	5	5	5	6	6	6	6	6	1
323423015	2015	2	1	18	2	2	1	3	1	4	1	1	1	1	4	1	5	4	4	4	1	4	1	4	4	4	1	4	1	4	3	4	3	3	4	3	4	4	3	3	7	7	7	7	7	7	7	7	7
323423016	2015	2	1	19	1	1	1	1	1	2	1	2	2	2	4	2	4	2	4	3	2	4	1	4	4	4	2	4	4	5	4	5	5	5	4	3	5	5	4	5	6	6	6	5	5	5	5	5	2
323423017	2015	2	1	19	2	1	1	3	2	4	2	3	2	2	5	2	5	3	5	5	2	5	2	5	3	4	1	5	3	3	3	4	3	4	4	3	4	4	3	3	5	5	5	5	5	5	5	5	1
323423018	2015	2	1	19	2	1	1	3	1	3	2	3	3	1	3	2	3	2	3	2	1	4	1	3	3	3	3	3	5	5	5	5	5	5	3	5	4	3	5	5	6	6	6	7	6	6	6	6	6
323423019	2015	2	1	20	2	1	1	3	1	2	2	2	2	1	5	3	2	2	4	4	2	3	1	5	1	1	3	4	4	3	4	4	4	4	4	3	3	5	4	4	6	5	5	6	4	5	4	4	4
323423020	2015	2	1	19	1	1	1	1	2	4	1	3	1	1	5	2	5	2	5	5	1	5	1	5	2	5	1	5	3	3	4	4	3	5	3	2	2	1	2	2	3	7	6	3	7	3	6	6	5
323423021	2015	2	1	20	1	1	1	3	1	4	1	3	2	4	1	3	4	3	5	5	1	5	1	5	4	3	2	5	5	2	3	4	3	3	3	2	2	2	3	4	5	6	6	5	7	4	6	6	1
323423022	2015	2	1	19	1	1	1	1	1	5	1	4	1	1	5	2	5	2	5	5	1	5	1	5	5	5	1	5	4	3	3	3	4	3	3	4	3	2	3	5	7	7	7	7	7	7	7	7	1
323423023	2015	2	1	19	1	1	1	1	2	4	2	4	3	2	5	1	4	1	4	4	2	4	2	4	5	5	2	5	3	2	4	2	4	4	2	2	2	1	1	3	6	5	4	2	7	1	5	5	3
323423024	2015	2	1	20	2	2	1	1	1	2	3	3	2	3	4	3	2	3	3	4	3	3	4	4	3	2	3	5	4	3	4	3	2	3	4	4	3	2	3	4	2	3	4	4	5	4	4	5	4
323423025	2015	2	1	18	2	2	1	3	2	2	2	2	4	1	3	2	3	3	3	3	1	4	2	4	3	3	3	3	4	3	3	4	4	4	3	3	2	4	2	3	5	6	7	3	6	3	6	7	6
323423026	2015	2	1	20	1	1	1	1	1	5	1	2	1	3	5	1	5	5	5	5	1	5	1	5	5	5	1	5	5	3	4	1	5	5	2	5	4	1	3	3	5	6	7	3	6	3	6	7	6
323423027	2015	1	1	19	2	2	1	1	2	2	2	2	2	1	3	1	5	3	4	5	1	5	2	5	5	4	1	5	2	4	4	4	3	3	4	2	4	3	4	5	1	7	7	7	7	7	7	7	1
323423028	2015	2	1	19	1	1	1	1	1	5	1	5	1	1	5	1	5	5	5	5	1	5	1	5	5	5	1	5	5	2	5	1	3	5	1	5	1	1	5	2	5	6	5	4	4	5	6	5	3
323423029	2015	2	1	19	2	1	1	4	4	4	5	4	2	4	3	4	4	3	4	2	4	2	4	3	2	5	3	1	2	4	4	4	2	2	4	3	4	4	4	3	5	5	5	2	2	2	5	2	6
323423030	2015	1	1	20	1	1	1	1	1	5	1	5	1	1	5	1	5	1	5	5	1	5	1	5	5	4	1	5	5	2	4	2	5	3	3	5	2	1	3	2	7	6	6	6	6	6	6	6	1
323423031	2015	1	1	19	1	1	1	4	4	4	2	3	2	1	3	2	4	3	4	4	2	4	2	3	4	2	1	4	3	3	2	3	4	3	3	4	4	2	4	4	7	7	7	5	6	6	6	5	7
323423032	2015	1	1	20	1	1	1	1	1	2	1	1	2	1	5	1	5	1	5	1	4	5	1	5	5	2	1	1	5	1	5	3	5	5	2	5	1	2	5	2	7	7	7	6	7	6	6	7	1
323423033	2015	1	1	19	1	1	1	1	2	4	3	2	2	2	5	2	4	2	4	4	2	4	2	5	4	3	2	4	4	2	3	4	4	4	3	1	1	2	4	4	5	6	6	4	6	5	6	6	5
323423034	2015	1	1	20	2	2	1	3	3	4	2	2	3	2	4	3	4	2	3	3	2	4	2	4	4	4	2	3	3	2	4	4	2	4	3	2	2	2	2	3	4	7	7	3	7	3	7	7	5
323423035	2015	1	1	19	1	1	1	1	1	3	2	5	2	1	4	1	4	3	4	4	1	4	1	5	5	4	2	5	5	3	4	4	3	4	5	3	2	1	2	5	7	6	5	7	6	5	6	5	1
323423036	2015	1	1	19	1	1	1	1	1	4	1	3	3	1	4	2	5	2	5	5	1	5	1	5	5	5	1	5	4	2	3	4	4	4	5	4	2	4	5	5	6	7	3	5	7	7	5	6	2
323423037	2015	1	1	19	1	1	1	1	1	5	1	5	1	1	5	1	5	1	5	5	1	5	1	5	5	5	1	5	5	3	3	3	5	5	3	4	3	3	4	3	6	7	7	1	6	1	6	1	1
323423038	2015	1	1	19	1	1	1	1	2	3	2	4	3	1	5	1	5	3	5	5	1	5	1	5	5	3	2	5	3	4	4	3	4	4	4	3	4	3	4	3	5	6	6	5	7	4	7	6	3
323423039	2015	1	1	19	1	1	1	1	1	3	3	3	2	1	5	1	4	1	4	4	1	4	3	5	5	3	1	5	3	2	5	2	2	3	4	2	2	2	3	5	7	6	6	5	7	5	5	5	5
323423040	2015	1	1	19	1	1	1	1	1	5	3	3	2	2	5	2	5	1	5	5	1	5	1	5	3	2	5	5	4	1	4	4	3	5	5	5	1	1	3	4	7	7	7	7	7	7	6	5	7
323423041	2015	1	1	19	1	1	1	4	3	3	2	1	3	5	3	1	3	1	4	4	1	3	4	5	5	3	2	5	3	4	4	3	4	5	5	3	3	2	2	4	6	7	7	5	7	5	6	6	5
323423042	2015	1	1	20	1	1	1	1	2	3	2	3	3	2	3	2	3	3	3	3	3	3	3	3	3	2	2	3	4	3	4	3	3	4	3	4	4	3	3	4	5	5	5	5	5	5	5	5	5
323423043	2015	1	1	20	1	1	1	1	1	5	3	3	2	2	5	2	5	1	2	3	1	1	5	3	2	4	3	1	4	1	4	4	3	5	5	5	1	1	5	5	7	7	7	7	7	7	7	6	7
323423044	2015	1	1	20	1	1	1	1	1	5	1	5	2	1	5	2	5	4	5	5	1	5	1	5	5	5	1	5	4	2	4	5	4	5	4	5	2	2	3	4	6	6	7	6	7	7	7	7	1
323423045	2015	1	1	19	3	1	1	3	3	4	2	3	4	1	5	3	5	3	5	5	2	5	2	5	5	3	1	5	3	3	5	4	3	3	3	3	2	4	3	3	5	6	7	5	7	5	6	5	1
323423046	2015	1	1	20	1	1	1	1	1	3	1	3	1	1	5	1	5	2	5	5	1	5	1	5	5	2	1	5	5	4	4	5	5	5	5	4	4	5	4	4	7	7	7	7	7	7	7	7	1
323423047	2015	1	1	19	1	1	1	6	1	3	5	5	1	1	5	1	5	3	5	1	1	4	1	1	1	1	1	2	5	3	4	2	3	5	3	4	2	1	5	4	5	7	7	5	7	7	7	6	2
323423048	2015	1	1	20	1	1	1	1	2	3	4	3	3	3	5	1	3	4	5	3	3	5	4	5	3	3	3	5	3	2	2	3	2	2	3	2	2	2	3	4	4	4	4	4	4	4	4	4	4
323424001	2015	2	1	20	1	1	1	1	2	4	3	2	2	3	5	2	1	2	1	1	4	1	4	1	1	2	4	1	4	2	3	3	3	4	4	3	2	2	3	4	6	7	6	5	5	5	6	6	1
323424002	2015	2	1	20	1	1	1	1	1	5	1	3	1	1	5	2	5	2	5	5	1	5	1	5	5	5	1	5	3	3	4	4	2	3	2	2	2	2	2	4	7	7	7	7	7	7	7	7	1
323424003	2015	2	1	20	1	1	1	1	1	4	2	4	2	2	5	2	5	3	5	5	1	4	1	5	5	5	2	5	4	3	4	4	4	4	4	3	2	2	3	2	6	6	6	6	6	6	6	6	1
323424004	2015	2	1	19	1	1	1	1	1	5	1	3	1	1	5	2	5	2	5	5	1	5	1	5	5	5	1	5	3	3	3	4	2	3	2	2	2	2	3	4	7	7	7	7	7	7	7	7	1
323424005	2015	2	1	19	1	1	1	2	3	4	2	3	3	1	5	2	5	3	4	5	1	5	2	5	3	2	2	5	3	1	4	4	3	2	2	2	2	2	1	4	3	5	5	3	7	2	4	6	3
323424006	2015	2	1	21	1	1	1	3	1	4	1	5	4	1	5	1	5	3	5	5	1	5	1	5	5	3	3	5	5	4	5	3	5	4	4	4	3	2	2	3	5	6	7	5	7	5	6	6	2
323424007	2015	2	1	21	4	2	1	3	3	4	2	3	4	1	4	1	4	3	4	1	1	3	2	4	2	1	1	4	4	4	4	5	4	4	5	4	5	5	3	5	3	6	5	2	6	2	6	6	6
323424008	2015	2	1	20	1	1	1	1	1	5	5	5	2	2	5	2	5	1	5	3	1	5	1	3	5	5	1	5	5	3	5	5	5	5	5	5	5	2	3	3	7	6	6	7	7	7	7	6	1
323424009	2015	2	1	20	2	2	1	3	2	4	1	4	2	2	4	1	4	2	4	4	2	4	2	4	4	4	3	4	3	3	3	2	3	3	3	2	3	2	2	2	6	6	6	6	6	5	6	6	1
323424010	2015	2	1	20	1	1	1	1	2	5	1	2	2	1	5	2	2	1	5	2	1	5	2	5	5	3	3	5	3	2	5	4	4	5	4	3	2	2	4	4	6	5	6	6	6	6	6	6	1
323424011	2015	2	1	20	1	1	1	1	1	5	1	2	2	1	5	2	5	3	5	5	1	5	1	5	5	3	2	5	4	2	3	4	4	4	4	3	2	2	3	3	6	6	6	6	7	6	6	6	1
323424012	2015	2	1	20	1	1	1	1	2	3	2	2	2	2	5	2	5	3	5	5	1	5	1	5	5	5	4	5	4	3	3	4	4	4	3	3	5	4	3	4	7	6	6	6	6	6	6	6	1
323424013	2015	2	1	20	1	1	1	3	2	4	1	3	4	1	5	1	5	1	4	5	1	5	2	5	5	4	5	5	5	3	4	4	3	3	4	2	3	3	3	4	5	6	6	6	5	4	4	5	5
323424014	2015	2	1	20	1	1	1	1	2	3	2	3	2	2	5	2	5	2	5	5	2	5	2	5	5	5	2	5	4	3	4	4	4	4	4	3	3	2	3	3	7	7	7	7	7	7	7	7	1
323424015	2015	2	1	20	2	1	1	1	3	2	4	4	3	3	4	3	4	4	2	2	3	3	4	3	3	3	3	4	3	4	4	4	2	2	2	2	4	2	2	3	3	3	2	2	6	3	2	2	4
323424016	2015	2	1	19	1	1	1	1	2	4	4	2	3	2	5	2	4	4	3	4	3	4	2	4	3	4	2	4	2	3	4	4	3	3	4	3	4	3	2	5	6	6	5	5	6	5	6	6	2
323424017	2015	2	1	20	1	1	1	1	2	4	2	2	2	2	4	1	4	4	4	4	2	4	2	4	4	4	2	4	4	4	4	4	4	3	4	3	4	4	4	4	6	6	6	5	6	5	6	6	2
323424018	2015	2	1	19	3	3	3	4	3	4	2	1	3	3	5	2	3	3	4	2	2	2	3	4	3	2	2	4	2	3	3	2	3	2	2	2	2	2	4	3	3	5	5	5	6	4	5	6	3
323424019	2015	2	1	19	2	1	1	1	1	4	1	2	1	1	5	1	5	1	5	5	1	5	1	5	5	4	1	5	5	4	3	5	4	5	5	4	4	4	4	5	5	7	7	7	7	7	7	7	1
323424020	2015	2	1	20	1	1	1	1	1	2	3	3	3	2	5	2	5	2	5	5	2	5	1	5	5	3	1	3	5	4	4	5	3	4	4	4	3	3	3	4	7	7	7	7	6	5	6	6	4
323424021	2015	2	1	20	1	1	1	1	1	4	2	3	3	1	5	1	5	3	5	5	1	5	1	5	5	5	1	5	5	4	3	5	4	4	5	3	3	2	2	3	6	6	6	6	6	6	6	6	6
323424022	2015	2	1	19	1	1	1	3	1	4	1	5	2	3	5	2	4	5	5	5	2	4	1	5	4	3	1	5	5	4	4	4	4	4	3	2	4	2	4	4	6	6	6	6	6	6	6	6	6
323424023	2015	2	1	19	1	1	1	1	2	3	2	3	2	1	4	2	4	3	5	5	2	4	1	5	4	3	2	5	3	4	4	4	4	4	4	2	2	2	2	3	3	3	3	3	4	4	4	4	5
323424024	2015	2	1	21	1	1	1	1	2	3	4	3	2	3	3	4	2	3	2	3	4	3	2	3	3	4	3	2	2	3	3	3	3	3	3	3	2	2	2	3	4	3	2	5	4	3	3	5	4
323424025	2015	2	1	20	2	1	1	5	2	2	2	2	3	2	3	2	3	3	3	3	2	3	2	3	3	3	2	3	2	2	3	4	2	1	4	2	3	1	1	5	3	3	3	3	3	3	3	3	3
323424026	2015	2	1	19	1	1	1	1	2	2	1	4	2	2	5	1	4	2	5	5	2	5	2	5	5	2	2	5	1	2	4	4	4	3	4	4	4	3	4	4	7	7	7	6	7	7	7	7	1
323424027	2015	2	1	20	1	1	1	2	2	4	2	4	2	2	5	2	5	4	4	5	2	4	2	5	5	5	2	5	2	2	2	2	3	3	3	3	2	2	2	3	6	6	5	6	7	5	5	5	2
323424028	2015	1	1	20	1	1	1	1	1	1	5	5	1	1	5	1	5	1	1	5	1	5	1	5	5	5	5	5	5	3	5	5	5	5	3	2	3	2	5	5	7	7	7	7	7	7	7	7	1
323424029	2015	2	1	19	1	1	1	4	2	4	2	3	1	1	5	2	4	3	5	5	1	5	1	5	4	3	2	5	3	3	4	5	4	4	4	4	4	2	4	4	6	6	5	6	5	6	5	5	2
323424030	2015	2	1	20	2	1	1	1	1	5	2	4	2	1	5	1	4	2	5	5	2	5	2	5	5	4	2	5	4	4	2	3	4	4	5	4	5	3	3	5	6	6	7	6	6	5	6	6	2
323424031	2015	2	1	19	2	2	2	4	1	5	1	4	1	1	5	1	3	1	5	3	1	1	1	1	1	5	1	3	4	4	4	4	4	4	4	4	4	4	4	4	7	7	7	7	7	7	7	7	7
323424032	2015	2	1	20	2	1	1	1	1	1	1	1	1	1	1	1	4	3	2	3	2	4	3	3	4	2	3	3	3	3	4	2	3	3	3	3	3	3	3	3	5	5	5	5	5	5	5	5	5
323424033	2015	1	1	19	1	1	1	1	1	5	1	1	1	1	5	5	5	4	5	5	1	5	1	5	5	1	1	5	4	3	4	4	4	4	4	3	3	2	3	4	7	7	7	7	7	7	7	7	1
323424034	2015	1	1	20	1	1	1	1	1	2	1	2	1	1	4	2	4	1	4	4	1	4	1	5	5	5	1	5	4	3	3	3	4	3	3	3	3	4	3	3	6	6	6	6	6	5	6	6	1
323424035	2015	1	1	20	1	1	1	1	1	4	4	4	1	1	5	2	5	2	5	5	5	5	1	5	5	5	2	5	3	3	3	3	4	4	4	3	3	3	3	4	6	6	6	6	6	6	6	6	1
323424036	2015	1	1	19	1	1	1	1	2	2	2	2	2	2	5	2	4	4	4	3	4	4	2	4	4	4	2	4	3	5	4	4	3	4	4	3	4	4	3	5	7	7	7	5	5	5	5	5	2
323424037	2015	1	1	21	2	1	1	1	2	4	1	4	2	1	5	1	5	3	5	5	5	1	1	5	3	4	1	5	5	4	3	3	3	5	3	3	3	3	2	5	4	7	7	7	7	7	2	2	2
323424038	2015	2	1	20	2	2	1	1	2	3	4	1	3	1	5	2	5	1	5	3	1	5	2	5	2	2	3	5	4	3	3	3	4	4	3	3	3	3	2	4	5	6	6	4	6	4	5	5	5
323424039	2015	2	1	19	1	1	1	1	2	4	2	4	2	3	4	3	4	2	4	4	2	4	2	4	3	3	2	4	3	2	3	2	3	2	2	2	2	2	2	2	3	5	5	4	5	4	5	5	4
323424040	2015	2	1	20	1	1	1	1	3	2	2	3	3	2	5	2	4	3	4	4	3	4	3	4	4	3	3	3	2	3	3	2	2	2	3	2	3	2	3	3	4	5	4	4	5	4	4	4	1
323424041	2015	2	1	20	1	1	1	2	1	4	2	3	2	2	5	2	4	2	4	4	2	4	2	4	3	3	2	4	3	3	3	3	3	5	3	3	3	2	2	3	3	5	5	4	5	4	5	5	4
323424042	2015	1	1	19	1	1	1	1	2	2	2	4	2	2	4	2	4	2	4	4	2	4	2	4	4	4	2	4	3	1	4	2	2	2	2	2	2	2	2	2	4	4	5	2	6	2	5	5	6
323424043	2015	1	1	20	2	1	1	4	2	4	2	3	3	4	4	4	4	2	4	4	3	4	2	4	4	3	3	4	3	3	4	2	2	2	2	2	3	2	3	2	4	4	4	4	4	4	4	4	4
323424044	2015	1	1	20	1	1	1	1	1	2	2	3	1	2	1	1	5	2	5	5	1	5	1	5	5	3	2	5	4	3	3	3	3	3	3	4	3	4	5	5	6	6	6	6	6	5	6	6	1
323424045	2015	1	1	20	1	1	1	1	1	5	1	2	1	1	5	1	5	1	5	5	1	5	1	5	5	5	1	5	5	5	5	1	5	5	5	2	2	1	5	3	6	6	6	5	7	5	6	6	1
323424047	2015	1	1	20	2	2	1	1	2	2	2	2	3	3	3	3	3	3	3	3	3	3	4	4	3	3	4	3	2	3	2	3	2	4	4	4	4	4	3	3	5	6	5	6	5	6	5	5	5
323424048	2015	2	1	20	1	1	1	1	3	3	4	3	3	4	3	2	4	3	4	4	2	4	2	4	4	4	2	4	4	3	4	4	4	4	4	4	4	4	4	4	5	5	5	5	5	5	6	6	4
323445001	2013	2	1	22	2	2	2	1	2	4	2	4	1	1	5	1	5	1	5	5	1	5	2	5	5	4	5	5	3	5	4	4	4	2	3	3	5	2	3	4	5	6	6	6	6	4	5	5	1
323445002	2013	2	1	22	2	1	3	2	2	3	2	4	2	2	5	2	4	2	4	4	2	4	2	3	4	3	2	3	4	2	4	3	4	2	2	3	3	2	2	3	5	6	6	3	6	4	5	5	3
323445003	2013	2	1	22	3	3	2	5	2	3	2	1	2	1	3	2	2	3	3	3	2	4	2	4	3	3	2	4	3	4	4	4	3	4	3	3	4	4	3	4	6	5	5	5	5	4	4	4	4
323445004	2013	1	1	22	2	1	1	2	1	4	2	2	2	2	3	2	4	2	4	4	1	4	2	4	4	4	2	4	4	2	4	4	4	3	4	3	2	3	4	3	6	6	6	6	6	5	6	6	2
323445005	2013	1	1	21	1	1	1	3	2	3	4	2	2	2	4	2	4	2	5	3	1	2	1	4	2	3	2	4	3	4	4	4	2	3	3	4	5	2	1	5	5	6	4	4	6	4	5	5	4
323445006	2013	2	1	22	2	2	2	3	2	4	2	4	4	1	4	2	4	2	4	4	2	4	2	4	4	4	4	4	3	4	5	4	4	4	3	4	4	4	4	4	6	6	6	5	6	5	6	6	3
323445007	2013	2	1	22	1	1	1	1	2	4	1	2	3	1	5	1	4	1	5	5	1	5	1	4	2	2	1	5	5	5	3	4	3	2	3	2	4	3	3	3	7	6	6	5	6	5	5	5	2
323445008	2013	2	1	20	2	1	1	3	2	5	1	2	5	1	4	1	3	1	4	1	1	4	1	5	2	2	2	5	3	4	4	2	2	3	4	2	2	2	1	3	6	3	3	4	4	6	6	6	6
323445009	2013	1	1	22	1	1	1	1	1	5	3	2	2	1	5	1	5	3	5	3	1	5	1	5	5	2	1	5	5	2	3	2	5	5	3	3	2	2	3	5	5	6	7	5	7	4	7	7	3
323445010	2013	1	1	22	2	1	1	1	1	3	2	2	3	4	5	2	4	3	5	4	2	5	2	5	4	4	3	4	4	3	2	3	2	2	4	2	2	3	4	2	6	5	5	4	5	3	3	5	2
323445011	2013	2	1	21	2	1	2	1	1	5	1	2	3	3	4	1	4	2	5	5	2	5	1	5	5	5	5	5	5	5	4	5	5	5	5	4	5	5	5	5	7	7	7	5	7	5	7	7	2
323445012	2013	2	1	22	1	1	1	1	1	5	1	1	2	3	5	1	5	1	5	4	1	4	1	5	5	2	1	3	5	1	5	4	5	5	3	5	1	2	5	5	7	7	7	7	7	7	7	7	1
323445013	2013	2	1	21	1	1	1	3	2	4	2	5	3	4	5	3	3	1	5	3	2	4	2	5	2	3	3	5	2	4	5	2	5	5	4	2	2	2	5	5	5	7	5	4	6	5	6	4	4
323445014	2013	2	1	22	2	1	1	1	1	5	1	5	3	1	5	1	5	2	5	5	1	5	1	5	5	2	1	5	4	5	2	4	5	4	4	3	4	4	4	3	7	7	7	7	7	7	7	7	1
323445015	2013	2	1	21	1	1	1	1	2	1	2	1	2	1	3	2	2	1	1	1	2	1	2	2	1	1	1	2	3	4	4	2	3	2	4	3	4	2	3	4	3	2	3	4	2	1	4	2	4
323445016	2013	2	1	23	1	1	1	1	2	5	2	2	3	2	5	2	5	1	5	5	2	5	2	2	5	2	5	5	3	2	4	3	4	2	2	2	2	4	2	2	6	6	6	6	6	6	6	6	6
323445017	2013	2	1	21	3	2	2	1	1	4	2	3	2	1	5	1	5	2	5	5	1	5	1	5	5	4	2	5	3	4	3	4	3	3	4	3	3	4	4	4	5	6	5	5	6	5	5	5	3
323445018	2013	2	1	20	2	1	1	4	2	4	1	5	2	1	3	3	5	2	5	4	1	5	1	5	5	4	1	5	5	4	4	5	5	2	2	5	2	2	3	5	5	6	5	5	6	5	6	7	3
323445019	2013	2	1	21	1	1	1	1	3	4	1	3	3	1	2	5	2	5	4	4	2	5	2	5	4	4	3	4	2	2	2	4	4	2	4	3	4	3	3	5	4	5	3	2	5	2	3	6	6
323445020	2013	2	1	21	2	2	1	3	2	2	1	2	3	1	5	2	3	1	4	2	1	4	3	3	2	2	2	3	3	4	3	3	4	3	4	3	3	2	2	3	5	6	6	3	6	5	5	5	5
323445021	2013	2	1	21	2	3	1	1	2	4	2	3	3	2	4	2	4	2	4	4	2	4	3	4	3	3	3	4	3	3	3	3	2	3	4	2	3	3	4	4	5	6	7	4	7	4	7	7	5
323445022	2013	2	1	21	1	1	1	4	2	4	2	3	3	2	5	2	4	3	4	4	2	4	2	4	4	3	3	4	3	3	3	4	3	3	4	3	2	2	3	2	4	5	6	4	6	4	4	5	3
323445023	2013	2	1	22	2	1	1	1	2	3	2	3	3	2	5	2	4	3	4	4	2	4	2	5	4	4	3	4	3	2	3	3	3	3	2	3	2	2	3	4	6	6	6	6	7	6	6	6	1
323445024	2013	2	1	22	3	5	2	2	3	2	3	3	3	1	3	1	4	1	2	4	1	3	1	5	5	5	1	5	3	3	3	4	4	2	4	3	3	1	2	5	3	3	4	4	3	4	4	4	4
323445025	2013	2	1	21	3	1	2	5	1	5	1	2	1	1	5	1	5	2	5	5	1	5	1	5	5	5	3	5	5	5	3	4	3	3	4	2	3	5	5	5	6	7	7	6	6	6	6	6	2
323445026	2013	2	1	21	2	3	3	5	2	3	2	2	2	2	3	2	3	2	3	4	3	3	3	3	3	3	3	3	4	3	4	4	4	4	3	4	3	3	4	3	6	6	6	6	7	6	7	6	3
323445027	2013	2	1	21	3	1	1	1	1	3	1	4	2	1	5	1	5	1	5	5	1	5	1	4	3	4	1	5	2	5	5	4	5	3	5	4	5	5	3	5	4	7	6	5	7	7	7	7	2
323445028	2013	2	1	22	2	2	1	2	1	5	1	3	3	2	5	1	4	5	5	5	1	5	2	5	5	2	2	5	2	4	3	4	5	3	4	3	3	5	3	5	6	5	5	5	5	5	5	5	2
323445029	2013	2	1	21	2	1	1	4	2	3	1	4	2	1	5	1	5	1	5	5	1	4	1	5	3	2	1	5	3	4	3	4	4	4	5	4	3	4	3	5	5	6	6	6	7	6	6	5	3
323445030	2013	2	1	21	1	1	1	2	2	3	1	3	2	1	4	1	4	4	4	5	1	5	1	5	4	2	1	5	4	2	4	4	4	3	3	3	2	3	3	5	6	7	7	7	7	4	7	7	1
323445031	2013	2	1	22	1	1	1	4	2	3	2	2	2	1	4	1	3	2	4	3	2	4	2	4	3	3	3	4	3	2	4	3	3	4	3	3	3	2	4	4	4	5	5	4	5	4	6	7	7
323445032	2013	2	1	23	2	2	1	4	3	3	2	3	3	3	4	3	3	3	3	4	4	4	3	3	3	3	4	2	4	3	4	4	4	4	4	3	3	2	3	4	3	4	4	5	4	5	3	5	4
323445033	2013	2	1	22	1	1	1	1	2	4	1	2	3	2	4	2	4	3	4	4	2	4	2	4	4	3	2	4	2	3	4	4	4	4	4	4	3	3	2	4	6	6	5	5	6	5	6	5	4
323445034	2013	2	1	22	1	1	1	2	2	3	2	3	2	2	5	2	2	1	5	5	2	3	3	5	3	3	2	5	2	4	4	3	5	4	4	3	3	2	2	5	5	5	5	4	5	4	4	4	1
323445035	2013	1	1	22	1	1	1	1	1	2	1	3	4	2	1	3	1	2	3	2	4	3	2	4	2	1	5	3	1	1	2	1	2	3	2	3	4	2	1	1	2	4	6	4	3	4	4	1	4
323445036	2013	1	1	23	2	1	3	1	1	4	1	5	3	1	4	1	5	4	5	5	1	3	2	5	5	5	1	5	5	5	5	5	4	1	5	4	5	4	5	4	6	6	6	6	6	5	6	6	1
323445037	2013	1	1	21	3	1	2	1	1	1	1	1	1	1	1	1	4	4	4	4	2	3	3	3	5	2	2	2	1	1	1	3	3	3	3	3	4	5	4	4	7	7	7	7	7	7	7	4	4
323445038	2013	1	1	22	1	1	1	1	1	4	1	1	1	1	5	1	1	1	1	1	1	1	1	1	2	2	1	2	4	4	4	4	4	4	4	2	4	2	3	4	6	6	6	6	6	6	6	6	6
323445039	2013	2	1	22	2	2	2	2	3	3	2	2	3	1	4	1	3	3	4	4	1	4	2	4	3	3	3	4	3	4	3	4	5	3	5	5	4	2	4	5	5	6	7	3	6	3	6	7	2
323445040	2013	2	1	21	1	1	1	5	2	4	2	4	1	1	5	2	4	2	4	5	1	5	1	5	5	5	1	5	2	4	4	2	4	4	4	2	3	2	2	4	5	6	6	5	7	5	5	5	4
323445041	2013	2	1	22	1	1	1	2	2	4	2	2	3	2	4	2	4	3	4	4	2	4	2	4	4	2	2	4	3	3	4	4	4	3	4	3	3	3	4	3	5	6	7	4	6	4	6	6	4
323445042	2013	2	1	22	1	1	1	2	1	5	3	5	1	1	5	1	5	1	5	5	1	5	1	5	5	5	1	5	5	5	2	5	5	5	5	1	3	2	3	5	1	7	7	3	7	7	7	7	1
323445043	2013	2	1	21	1	1	1	1	2	2	4	3	2	1	5	1	5	3	5	5	2	4	2	5	4	3	3	5	4	2	4	4	3	4	5	3	3	2	3	5	5	7	5	7	7	7	7	7	2
323445044	2013	2	1	21	1	1	1	1	2	3	2	1	3	1	5	1	5	2	4	5	1	4	1	5	4	2	1	5	3	4	5	4	4	3	5	3	3	2	2	5	6	7	6	5	7	5	3	6	5
323445045	2013	2	1	22	2	1	1	1	1	5	1	5	1	2	5	1	5	1	5	5	1	5	1	5	5	4	5	5	4	3	3	3	4	4	3	4	4	2	3	4	7	4	2	6	7	6	6	6	2
323445046	2013	2	1	22	2	2	1	4	2	3	2	4	4	1	5	2	5	3	4	4	1	4	2	4	4	3	2	5	3	4	3	4	3	3	3	3	4	4	3	4	3	6	6	6	5	5	5	6	3
323445047	2013	2	1	21	1	1	1	1	2	4	2	3	2	1	5	2	4	3	4	5	1	4	2	5	3	3	2	5	4	4	3	4	4	4	4	4	4	4	4	4	6	5	6	6	7	4	6	5	3
323445048	2013	2	1	21	1	1	1	1	2	3	1	2	3	1	5	1	4	2	5	4	1	5	1	5	5	3	1	5	4	4	4	3	2	3	4	2	3	2	3	4	4	4	4	4	5	4	4	4	4
323445049	2013	2	1	21	1	1	1	3	1	3	2	2	3	1	4	2	3	2	4	5	1	4	2	5	4	2	2	5	3	4	4	4	4	4	4	3	4	3	2	4	5	5	5	5	5	4	4	4	4
323445050	2013	2	1	22	2	1	1	3	2	3	2	1	4	4	4	3	4	2	4	2	2	4	2	4	4	3	2	2	4	3	4	4	3	3	3	3	4	2	4	3	6	6	6	5	5	4	4	4	4
323445051	2013	1	1	22	1	1	1	1	1	5	1	1	1	1	5	1	5	3	5	5	1	5	1	5	5	5	1	5	5	5	5	4	5	5	4	4	4	4	4	5	7	7	7	6	7	7	7	7	1
323445052	2013	2	1	21	1	1	1	1	1	4	2	2	3	1	5	1	4	1	4	4	1	4	1	4	4	2	2	4	4	4	4	4	4	4	3	3	4	3	4	4	6	6	6	5	7	5	7	7	1
323445053	2013	2	1	21	1	1	1	1	1	4	1	4	2	2	5	1	4	3	5	5	1	4	1	5	5	4	1	5	5	5	4	4	5	5	4	5	4	3	2	5	5	6	6	7	7	7	6	6	1
323445054	2013	2	1	21	1	1	1	2	2	4	3	2	3	1	4	1	4	3	4	4	2	4	2	5	5	3	1	5	2	4	2	3	2	2	2	2	4	2	2	3	3	3	2	2	7	1	3	3	5
323445055	2013	2	1	22	2	1	2	1	2	4	1	4	2	1	5	1	5	1	5	5	1	5	1	5	5	2	1	5	5	5	5	5	4	3	5	4	4	3	3	5	7	7	7	5	7	6	7	7	3
323445056	2013	2	1	22	2	1	1	1	1	3	3	2	2	3	4	3	5	3	5	4	2	4	2	4	5	4	3	5	3	4	3	4	3	5	4	4	4	2	2	3	6	6	6	4	6	4	6	6	4
323445057	2013	1	1	21	2	2	1	1	3	3	2	2	4	2	3	1	4	2	3	3	2	3	3	4	4	2	2	4	2	3	4	3	2	2	3	3	3	3	4	5	3	4	4	3	4	3	4	3	3
323445058	2013	1	1	22	1	1	1	1	1	4	2	2	4	1	4	1	4	2	5	3	1	5	2	4	2	2	1	4	4	3	3	4	3	4	5	3	1	3	4	4	4	6	6	5	7	7	1	4	1
323445059	2013	1	1	21	1	1	1	1	1	3	1	5	2	2	5	2	5	2	5	4	2	5	2	5	5	4	2	5	5	2	4	4	4	4	5	3	2	2	4	5	7	6	6	6	7	7	6	7	1
323445060	2013	2	1	22	2	1	1	1	1	4	1	4	2	4	4	1	5	1	4	5	1	4	1	5	5	5	1	5	3	2	3	2	3	3	4	3	3	3	3	3	5	5	5	5	5	5	5	5	5
323445061	2013	1	1	22	1	1	1	1	1	5	2	5	1	1	5	1	5	1	5	5	1	5	1	5	5	5	5	5	5	3	4	5	5	5	5	4	4	5	4	3	7	7	7	7	7	7	7	7	1
323445062	2013	1	1	22	1	1	1	1	2	4	2	1	3	1	5	2	5	3	5	2	2	5	3	4	2	2	3	3	2	3	5	3	1	1	1	1	3	3	3	2	4	4	4	4	4	4	4	4	4
323445063	2013	2	1	22	2	2	1	1	2	3	2	4	3	1	5	2	3	3	5	5	1	3	2	5	3	3	2	5	4	2	2	4	3	3	4	3	2	2	3	4	6	6	6	7	7	7	4	6	1
323446001	2013	2	1	21	2	2	2	1	2	4	2	2	2	2	5	2	4	2	4	4	2	4	2	4	5	5	2	5	3	4	3	4	3	2	4	2	4	4	4	3	5	4	4	5	5	4	4	4	3
323446002	2013	1	1	21	1	1	1	1	2	3	2	2	3	2	4	1	4	2	4	2	2	2	2	2	4	4	4	4	4	5	4	5	4	4	4	4	5	4	4	4	5	5	5	5	6	6	6	6	1
323446003	2013	2	1	21	1	1	1	1	1	4	1	2	3	1	5	1	5	2	5	5	1	5	1	5	5	2	1	5	4	2	2	3	3	3	3	3	2	2	4	2	6	6	6	6	6	6	6	6	2
323446004	2013	1	1	22	1	1	1	1	2	4	2	4	2	2	4	2	4	2	4	4	2	4	2	4	4	4	2	4	4	2	4	4	4	3	4	4	2	2	4	3	6	6	5	5	6	6	6	5	2
323446005	2013	1	1	21	1	1	1	1	1	5	1	3	2	2	5	2	5	3	5	5	1	5	1	5	5	5	1	5	5	1	4	4	4	4	4	4	1	3	3	3	5	7	7	7	7	7	7	7	1
323446006	2013	2	1	21	1	1	1	1	1	4	1	3	2	1	5	1	5	1	5	3	1	5	1	4	3	3	1	4	5	4	4	4	4	4	4	4	4	5	4	5	7	7	7	6	6	6	7	7	2
323446007	2013	2	1	20	2	1	2	4	2	3	2	3	3	2	4	1	4	3	4	4	2	4	2	4	3	2	2	4	3	2	2	2	3	3	3	3	3	2	2	3	6	5	5	5	5	5	6	5	3
323446008	2013	2	3	20	1	1	1	1	1	3	1	3	2	1	5	1	5	2	5	5	1	3	1	5	5	5	1	5	3	4	5	5	3	5	3	3	5	3	5	3	6	7	7	6	6	7	7	7	1
323446009	2013	1	1	22	2	2	2	2	1	4	3	2	4	2	3	4	1	2	2	1	2	1	2	1	2	3	4	3	2	2	1	2	3	4	1	3	4	5	2	3	2	2	2	2	2	3	3	3	3
323446010	2013	1	1	21	1	1	1	1	2	4	2	2	2	2	4	1	4	3	4	4	2	5	2	4	5	4	2	5	4	3	4	5	2	2	4	2	3	4	2	4	2	6	6	7	6	3	5	7	2
323446011	2013	1	1	22	3	4	1	5	4	4	4	3	3	2	3	2	2	4	2	5	3	2	4	3	3	2	3	3	3	2	3	2	3	2	2	2	2	2	4	3	4	6	7	4	4	4	5	5	4
323446012	2013	2	1	22	2	1	3	1	1	5	1	1	3	2	5	1	5	2	5	5	1	4	1	5	4	2	2	4	5	2	4	5	5	3	4	4	3	2	5	4	4	6	7	4	7	4	6	6	6
323446013	2013	1	1	22	1	1	1	1	1	1	1	4	2	1	5	1	5	1	5	5	1	5	1	5	5	4	1	5	5	4	4	5	5	5	4	5	5	3	4	4	7	7	5	7	7	5	2	2	1
323446014	2013	1	1	21	1	1	1	1	3	3	2	2	3	2	4	2	4	3	4	3	3	4	3	4	4	2	2	4	2	2	4	3	3	3	4	3	3	3	3	3	4	4	4	4	7	7	7	7	4
323446015	2013	1	1	20	1	1	1	1	1	5	3	2	2	1	5	1	5	2	5	5	1	5	2	5	3	3	3	5	4	2	5	5	4	3	5	5	3	3	4	5	5	5	5	4	7	5	6	5	3
323446016	2013	1	1	21	3	1	1	1	3	2	1	3	4	1	5	1	4	3	4	5	2	5	1	5	4	4	2	5	1	1	5	3	4	2	4	2	1	1	4	3	7	3	3	3	3	7	3	3	6
323446017	2013	1	3	26	2	1	1	1	3	2	2	3	2	2	3	2	2	3	2	2	2	3	2	2	3	3	2	2	2	3	3	3	2	2	3	2	3	2	2	3	3	3	3	3	3	2	2	2	3
323446018	2013	1	1	21	1	1	1	1	4	5	1	1	5	1	1	5	1	5	1	5	1	1	5	3	1	1	5	5	2	5	5	2	2	2	5	2	5	5	5	5	3	7	7	3	7	3	7	7	7
323446019	2013	1	1	22	1	1	1	1	2	3	2	3	2	1	5	1	3	2	5	5	1	2	2	3	5	3	1	5	4	3	4	3	4	2	4	4	4	3	2	3	6	5	3	6	6	6	3	3	3
323446020	2013	1	1	22	1	1	1	1	2	3	2	3	2	1	5	1	4	2	5	5	2	5	2	5	5	3	1	5	4	2	3	3	3	3	2	3	2	2	2	3	4	6	5	6	7	6	6	4	2
323446021	2013	1	1	21	1	1	1	1	1	5	1	5	1	1	5	2	5	1	5	5	1	5	1	5	2	5	1	5	4	1	3	4	4	1	3	1	1	1	3	3	7	7	7	7	7	7	7	7	1
323446022	2013	2	1	21	2	1	1	5	2	2	2	3	3	3	4	4	4	3	4	4	3	4	3	4	3	3	4	4	4	2	4	3	3	3	4	3	2	2	5	5	6	6	6	6	6	6	6	6	1
323446023	2013	2	1	21	1	1	1	1	1	5	1	5	1	1	5	1	5	1	5	5	1	5	1	5	5	5	1	5	5	3	5	5	5	5	5	3	3	2	2	4	7	7	7	7	7	7	7	7	1
323446024	2013	2	1	22	2	2	1	1	2	3	1	4	2	1	5	1	4	1	5	5	1	5	1	5	5	5	1	5	4	3	4	4	4	4	4	3	2	2	4	4	7	7	7	7	7	7	7	7	2
323446025	2013	2	1	22	2	3	1	4	2	3	1	3	2	1	5	1	5	1	5	4	1	4	1	4	4	3	2	5	3	4	4	4	3	4	3	4	3	2	2	2	6	6	6	5	7	6	6	6	3
323446026	2013	2	1	20	2	1	1	1	2	4	2	4	3	1	5	1	5	2	5	5	1	4	2	5	3	2	3	5	2	4	4	4	2	2	3	2	3	3	3	4	6	6	5	5	7	6	6	6	5
323446027	2013	2	1	22	1	1	1	2	1	4	1	4	3	1	5	1	5	1	5	5	1	5	1	5	5	3	1	5	4	3	4	3	3	3	2	3	3	2	3	2	5	7	7	5	7	5	7	7	5
323446028	2013	2	1	21	2	2	1	2	2	3	4	1	4	1	3	1	4	1	4	5	1	5	2	5	2	2	4	3	3	4	4	3	2	2	2	3	4	1	2	2	2	1	5	3	3	2	2	6	4
323446029	2013	2	1	21	2	1	1	1	2	3	2	3	2	2	3	3	3	3	3	3	2	3	2	4	4	3	3	4	3	3	4	4	3	4	2	2	3	2	3	4	5	5	5	5	6	4	6	6	4
323446030	2013	2	1	22	1	1	1	1	3	4	1	4	3	2	5	2	4	2	5	5	2	4	3	5	5	4	2	5	2	2	2	2	2	2	4	2	3	3	3	4	3	5	5	5	5	3	5	3	3
323446031	2013	2	1	22	1	1	1	1	2	3	2	2	3	3	3	2	3	3	2	3	2	2	3	4	2	1	1	4	2	3	3	3	2	3	3	3	1	2	3	3	3	2	3	3	5	4	4	4	3
323446032	2013	2	1	21	2	2	1	5	3	4	2	2	4	3	3	2	5	3	4	4	3	4	3	4	4	4	2	4	2	3	4	4	2	2	3	2	3	4	3	5	2	5	4	3	4	3	4	5	5
323446033	2013	2	1	22	2	1	1	1	2	3	2	2	3	2	5	2	4	2	4	4	2	4	2	4	4	4	2	4	3	4	4	4	3	4	4	3	4	3	3	4	3	6	6	6	6	5	6	6	5
323446034	2013	2	1	22	2	2	1	5	1	5	5	4	2	1	5	1	5	1	5	5	1	4	1	5	5	4	1	5	4	3	4	3	3	2	4	3	3	2	2	5	3	3	3	3	7	3	7	6	6
323446035	2013	1	1	23	2	1	1	1	3	4	2	2	3	1	4	2	4	3	4	4	2	3	2	4	4	4	2	5	4	4	4	3	4	3	5	3	3	2	4	5	6	7	6	6	6	5	7	6	2
323446036	2013	1	1	22	1	1	1	2	1	5	1	3	2	1	5	1	5	2	5	5	1	5	1	5	5	5	1	5	5	1	5	4	5	5	3	5	1	2	5	1	7	7	7	7	7	7	7	1	1
323446037	2013	1	1	20	1	1	1	1	2	3	3	2	3	2	3	2	3	2	4	3	2	3	3	4	4	3	2	2	3	3	3	3	4	3	3	4	2	2	3	4	5	5	5	5	5	5	5	5	4
323446038	2013	2	1	22	1	1	1	1	2	4	1	5	1	1	5	1	5	1	5	5	2	4	1	5	2	4	1	5	4	2	5	2	5	1	5	3	1	3	3	4	6	7	6	6	7	7	6	6	2
323446039	2013	2	1	23	1	1	1	1	1	4	1	3	2	1	5	1	5	2	5	4	1	4	1	5	5	4	2	4	4	2	3	3	4	4	3	3	3	3	3	3	6	6	6	6	6	6	6	6	4
323446040	2013	2	1	22	3	2	2	2	3	4	4	3	2	1	4	1	4	3	4	4	3	3	2	5	4	3	2	4	2	3	4	4	3	2	4	1	5	4	2	5	3	4	3	3	4	4	3	3	4
323446041	2013	2	1	20	2	1	1	4	2	3	2	4	3	1	5	1	4	3	5	5	1	4	1	5	5	5	5	5	4	2	4	4	3	2	4	4	2	2	3	5	6	6	5	5	5	4	4	4	4
323446042	2013	2	1	22	1	1	1	4	1	3	1	3	2	1	4	1	5	2	5	5	1	5	2	5	5	5	1	5	3	4	3	3	3	3	3	3	4	4	4	4	3	6	6	3	7	6	7	7	4
323446043	2013	1	1	22	1	1	1	1	5	3	3	4	5	3	2	3	2	4	3	2	3	3	4	2	2	2	3	2	2	2	3	2	3	2	2	2	2	1	4	2	1	3	7	1	7	1	7	7	1
323446044	2013	1	3	22	2	1	1	1	1	4	2	4	1	1	5	2	5	1	5	1	1	5	1	5	3	4	1	4	4	3	4	3	5	5	3	4	3	2	3	4	7	7	7	7	7	6	5	5	2
323446045	2013	2	1	22	1	1	1	2	2	4	2	4	3	3	3	3	3	3	5	5	2	5	2	5	3	3	3	5	2	2	1	2	1	2	2	1	2	3	4	4	3	5	5	5	5	5	5	5	4
323446046	2013	2	1	21	1	1	1	1	2	4	1	2	1	1	5	1	4	1	5	5	1	4	1	5	3	3	2	5	3	5	4	4	5	5	5	3	4	3	4	5	7	7	7	6	6	7	6	6	3
323446047	2013	2	1	22	1	1	1	4	2	3	2	3	2	2	5	2	5	2	5	5	2	5	2	5	5	5	2	5	3	2	3	4	4	3	4	2	3	2	3	4	6	6	6	6	5	5	6	7	2
323446048	2013	2	1	21	1	1	1	1	1	3	2	2	3	2	3	1	3	1	3	3	1	3	1	3	3	3	3	3	2	1	2	2	2	2	2	3	2	2	2	3	6	6	6	6	6	6	6	6	2
323446049	2013	2	1	22	2	2	1	4	2	3	2	4	3	2	5	2	4	1	4	4	2	4	2	4	4	4	2	4	4	3	4	4	4	3	4	3	3	3	3	4	4	5	5	4	6	5	5	5	4
323446050	2013	2	1	22	2	1	1	3	3	2	2	3	3	1	3	2	4	3	3	3	3	4	3	4	3	3	3	3	3	4	3	3	2	3	3	2	3	2	3	5	4	5	4	4	6	5	5	4	3
323446051	2013	2	1	21	1	1	1	4	3	2	2	3	3	1	3	2	3	2	4	3	3	4	2	3	4	2	3	5	4	3	3	3	3	2	4	3	3	3	3	4	4	5	6	4	6	4	4	4	5
323446052	2013	2	1	22	1	1	1	1	1	4	4	4	3	3	5	3	5	4	5	5	1	5	1	5	5	5	3	5	5	1	5	1	2	5	1	4	1	1	3	2	7	7	6	7	7	7	6	6	1
323446053	2013	1	1	21	2	2	1	2	2	3	2	3	2	2	4	2	4	2	3	4	2	4	2	4	4	4	2	4	3	3	3	3	4	3	2	2	2	2	4	3	4	5	5	4	6	5	5	5	4
323446054	2013	2	1	22	1	1	1	1	1	5	5	5	3	1	5	1	5	1	5	5	1	5	1	5	5	5	1	5	4	4	5	4	5	4	4	3	5	2	3	5	6	7	7	7	7	6	7	6	1
323446055	2013	1	1	22	1	1	1	1	1	4	2	4	1	1	5	1	4	1	5	5	1	5	1	5	5	5	5	5	5	2	4	3	5	5	5	5	2	4	4	4	6	6	6	6	6	4	7	7	1
323446056	2013	1	1	21	2	1	2	3	1	4	1	3	2	1	5	1	5	3	5	5	1	5	2	4	5	3	1	5	3	4	4	5	3	4	4	3	4	5	4	2	5	5	5	5	6	4	5	5	3
323446057	2013	1	1	22	2	1	1	1	2	4	2	3	3	2	4	2	4	3	4	3	2	4	2	4	4	3	2	4	2	3	4	3	3	2	4	2	2	2	3	2	5	5	5	4	6	4	5	5	4
323446058	2013	1	1	22	3	4	3	4	3	3	2	2	3	3	3	2	3	3	3	4	4	4	3	4	5	4	2	3	3	2	4	2	4	4	3	3	2	2	3	3	7	4	4	4	5	4	4	4	4
323446059	2013	1	1	22	1	1	1	1	3	4	2	2	1	1	5	1	4	2	4	4	2	5	1	5	1	2	2	5	2	3	4	3	3	2	3	2	3	2	3	3	5	6	4	3	5	3	5	6	6
323446060	2013	1	1	22	1	1	1	1	1	3	4	2	4	1	3	2	2	4	4	4	1	4	1	4	2	2	3	4	2	2	4	4	2	4	2	4	2	2	2	4	5	5	5	5	4	5	5	4	4
323446061	2013	1	1	22	1	1	1	1	2	4	1	3	4	2	3	3	3	3	2	3	3	3	3	2	3	3	3	2	5	5	5	4	5	2	4	5	3	2	4	2	5	7	7	5	7	5	7	7	7
323446062	2013	1	1	21	1	1	1	1	1	3	2	2	3	1	5	1	5	1	5	5	1	5	1	5	4	4	2	5	3	4	4	4	3	2	4	3	3	2	1	4	5	7	7	7	7	7	7	7	2
323446063	2013	1	1	21	2	1	1	1	4	3	2	2	3	2	4	2	4	4	4	4	4	4	2	4	4	4	2	4	3	3	3	4	4	2	3	3	3	3	3	5	6	6	6	5	6	4	6	6	5
323531001	2014	2	1	20	2	2	1	2	2	3	2	2	3	2	4	1	2	3	3	3	2	4	2	2	1	2	3	3	4	4	3	3	3	3	2	2	3	2	2	3	5	4	6	5	6	7	6	7	5
323531002	2014	2	1	21	2	1	1	1	3	2	2	2	2	2	1	1	2	2	3	3	4	5	2	4	4	3	4	4	2	2	4	4	3	2	3	3	2	2	4	4	5	5	6	5	5	5	5	5	5
323531003	2014	2	1	21	2	2	1	1	2	4	2	4	2	1	5	1	5	1	5	5	1	5	1	5	2	4	1	5	4	3	4	4	4	4	4	3	3	2	3	4	6	6	6	5	6	4	6	6	3
323531004	2014	2	1	21	2	2	1	4	4	3	2	2	3	2	3	2	3	2	2	2	2	3	2	4	4	4	4	2	3	3	3	3	3	3	3	3	3	3	3	3	6	6	6	6	6	6	6	6	6
323531005	2014	2	1	21	1	1	1	1	2	4	1	3	3	1	5	2	4	3	2	5	2	4	1	4	3	2	3	5	4	3	5	4	5	3	4	2	4	3	2	2	3	5	5	5	6	3	5	5	5
323531006	2014	2	1	20	2	1	1	3	1	5	2	3	2	1	5	2	5	1	5	5	1	5	1	3	5	2	1	5	5	4	4	5	3	4	3	3	4	3	4	2	7	7	7	6	7	6	7	7	1
323531007	2014	2	1	20	1	1	1	1	1	3	2	4	1	1	5	1	5	2	5	5	1	5	1	5	4	3	2	4	5	2	3	4	4	4	4	3	2	2	3	5	7	7	7	7	7	7	7	7	3
323531008	2014	2	1	21	2	1	1	3	2	5	2	3	2	2	5	2	5	2	4	5	2	4	2	5	4	4	2	4	4	4	4	4	4	3	4	4	4	4	3	3	6	6	5	5	5	6	5	4	2
323531009	2014	2	1	22	1	1	1	1	2	4	1	1	3	1	5	1	5	3	5	5	1	5	1	5	5	2	1	5	4	4	4	4	4	4	4	4	4	2	3	5	5	6	6	3	6	3	6	6	3
323531010	2014	2	1	21	1	1	1	1	1	4	5	3	2	1	5	2	5	2	5	5	1	5	1	5	5	3	2	1	4	4	4	5	5	5	5	4	4	5	5	5	6	7	7	6	7	5	7	7	2
323531011	2014	2	1	20	2	1	1	4	2	4	3	2	1	1	3	2	4	1	1	5	1	5	2	1	1	1	1	1	3	3	4	4	3	4	4	2	2	4	2	5	5	5	5	5	5	5	5	5	5
323531012	2014	2	1	20	1	1	1	1	1	2	2	1	5	1	2	1	5	2	5	5	1	4	2	5	4	4	4	4	3	5	2	4	1	1	5	1	4	1	2	5	1	6	3	1	7	1	6	6	1
323531013	2014	2	1	20	1	1	1	4	1	4	1	3	3	1	5	2	5	2	5	5	1	5	1	5	5	3	2	5	3	3	3	3	4	3	4	3	3	2	3	4	5	5	5	5	5	5	5	5	5
323531014	2014	2	1	20	1	1	1	1	1	4	1	4	2	1	5	2	5	1	5	5	1	5	1	5	5	4	1	5	4	3	4	5	5	4	5	4	4	2	2	3	6	6	6	6	7	6	7	6	2
323531015	2014	2	1	21	2	3	1	4	1	3	2	1	1	1	4	2	3	2	2	4	1	3	2	4	4	4	4	4	5	3	3	3	4	3	3	3	2	2	3	3	7	7	7	7	7	6	6	6	1
323531016	2014	2	1	20	1	1	1	1	2	3	4	4	4	4	4	4	4	2	4	4	2	4	2	4	4	4	2	4	4	3	4	4	3	3	4	3	3	2	3	3	6	6	6	4	6	4	6	6	5
323531017	2014	2	1	20	1	1	1	1	1	4	1	4	4	1	5	1	5	1	5	5	1	5	1	5	4	4	1	5	3	3	3	5	3	2	3	2	2	3	3	4	6	6	5	4	4	4	5	5	1
323531018	2014	2	1	21	2	3	1	1	2	3	2	2	2	2	2	2	2	2	2	2	2	3	2	2	2	2	2	2	4	2	3	2	4	3	4	4	2	2	4	1	2	2	2	5	6	5	6	6	1
323531019	2014	2	1	21	2	2	2	1	3	3	3	4	2	3	3	3	3	3	3	3	2	3	3	3	4	4	3	4	2	3	4	3	2	3	4	2	4	3	2	2	5	5	5	5	5	5	5	5	1
323531020	2014	2	1	20	2	3	1	3	3	4	4	3	3	2	4	2	4	3	4	2	3	4	3	4	3	2	3	4	2	3	4	4	2	2	2	2	4	2	3	1	2	3	2	1	6	1	3	3	6
323531021	2014	2	1	20	1	1	1	1	1	3	1	3	2	1	5	1	5	4	5	5	1	5	1	5	5	3	1	5	4	4	3	4	3	3	4	3	4	3	3	4	7	7	7	4	7	4	4	4	1
323531022	2014	2	1	20	1	1	1	4	3	3	2	2	3	1	4	1	4	3	5	5	3	4	3	5	5	1	2	5	2	2	3	3	3	3	4	3	4	3	2	4	5	6	6	4	6	5	5	5	4
323531023	2014	2	1	20	2	1	2	2	2	4	3	4	4	1	4	1	4	3	4	4	2	4	2	4	2	2	2	5	3	4	4	4	4	3	3	3	4	4	3	3	6	6	6	4	6	3	6	6	7
323531024	2014	2	1	21	1	1	1	1	1	5	1	5	1	1	5	1	5	1	5	5	1	5	1	4	5	5	1	5	4	3	5	5	5	5	5	5	5	5	5	5	7	7	7	7	7	7	7	7	2
323531025	2014	2	1	21	1	1	1	1	2	3	2	3	2	2	3	2	2	2	3	3	2	3	2	2	2	2	3	3	2	2	4	3	3	3	4	2	2	2	2	3	5	5	5	5	5	5	5	5	5
323531026	2014	2	1	21	1	1	1	4	1	3	1	3	2	1	5	2	5	2	5	4	1	5	2	4	4	5	2	5	3	4	5	2	5	5	2	4	3	2	5	1	7	7	7	6	6	5	5	6	3
323531027	2014	2	1	21	1	1	1	1	2	4	2	2	3	2	4	2	4	3	4	4	4	4	2	4	3	4	2	4	2	3	5	3	3	3	4	3	3	2	2	4	3	3	3	3	4	3	3	3	3
323531028	2014	2	1	21	1	1	1	1	2	3	1	2	2	1	5	1	5	1	5	5	1	5	1	5	5	2	1	5	4	4	5	5	5	3	4	3	5	4	5	5	5	6	7	7	7	6	7	7	6
323531029	2014	2	1	20	2	2	1	4	1	5	2	4	2	1	5	1	5	3	5	5	1	4	1	5	4	3	2	5	4	1	3	3	2	4	4	3	1	2	3	2	6	6	7	6	6	5	5	6	1
323531030	2014	2	2	20	1	1	1	1	1	2	2	1	2	1	5	1	5	5	5	5	1	5	1	5	5	1	1	5	4	4	4	4	4	4	3	3	4	4	4	4	4	4	3	3	4	5	6	6	6
323531031	2014	2	1	21	1	1	1	1	1	4	2	4	2	1	5	2	4	3	5	5	1	5	1	5	5	5	1	5	5	2	5	5	5	5	5	2	2	2	4	5	7	7	7	7	7	7	7	7	1
323531032	2014	2	1	21	2	2	1	2	2	3	3	4	2	2	4	3	4	3	4	5	2	4	2	5	5	3	3	3	3	2	3	3	3	3	3	2	2	3	3	3	6	6	6	5	6	5	5	5	5
323531033	2014	2	1	21	1	1	1	1	2	3	2	3	2	2	4	4	2	2	3	2	2	4	2	4	4	4	2	2	4	4	4	4	4	4	4	4	4	2	3	4	5	5	5	5	5	5	5	5	1
323531034	2014	1	1	21	2	1	1	2	2	3	3	3	2	3	5	2	3	2	3	3	2	3	2	3	3	3	2	3	4	3	4	2	4	3	3	3	2	2	4	4	5	5	5	4	5	3	6	4	5
323531035	2014	2	1	21	2	1	1	1	2	4	3	2	2	2	4	2	3	2	4	4	2	4	2	4	4	3	2	4	2	3	4	4	4	2	3	3	2	2	2	3	4	5	5	4	4	4	5	4	3
323531036	2014	2	1	21	2	1	1	3	2	4	3	3	3	1	4	1	4	1	4	4	1	4	2	2	4	2	1	4	3	5	3	5	5	4	4	3	5	2	2	5	6	6	6	6	6	6	6	6	2
323531037	2014	1	1	20	1	1	1	1	3	4	3	3	3	3	4	2	4	4	3	3	3	3	3	3	3	3	2	3	3	2	4	1	2	3	2	2	2	2	4	5	4	4	5	5	5	6	6	6	2
323531038	2014	2	1	22	2	2	1	4	3	2	3	2	3	2	3	2	2	3	4	3	3	3	3	2	3	3	3	3	4	3	4	2	2	2	3	2	3	1	3	3	4	5	5	4	4	5	4	5	4
323531039	2014	2	1	21	3	1	2	6	2	1	3	2	2	1	4	1	4	1	4	3	2	5	1	5	1	2	3	4	4	5	3	4	3	4	3	3	5	4	3	5	5	5	5	5	5	5	5	5	2
323531040	2014	2	1	21	2	2	2	3	1	3	3	3	4	1	4	3	4	2	4	4	3	4	1	5	4	3	1	5	4	3	4	4	4	4	4	3	3	2	3	4	5	7	5	4	6	5	5	6	2
323531041	2014	2	1	21	1	1	1	3	2	3	2	3	3	2	4	2	2	3	2	3	2	2	3	3	3	2	3	2	3	4	4	4	3	3	4	3	4	4	4	4	5	5	5	5	4	5	5	4	4
323531042	2014	2	1	21	2	1	1	1	1	4	2	3	2	1	5	2	3	3	2	3	4	3	3	3	3	4	4	3	4	4	4	3	3	4	3	3	3	2	3	3	6	6	5	4	5	4	5	5	3
323531043	2014	1	1	21	1	1	1	1	1	3	2	2	1	2	4	2	4	2	4	2	3	2	3	2	3	4	3	2	4	2	4	2	3	4	3	3	2	4	3	4	3	4	2	3	4	3	4	2	4
323531044	2014	2	1	21	1	1	1	1	2	3	2	3	2	2	5	2	4	3	4	4	2	4	2	4	3	3	2	4	3	3	4	4	4	3	4	3	4	2	3	3	4	5	5	5	6	5	4	5	2
323531045	2014	1	1	21	2	1	1	1	2	4	2	3	2	2	4	2	4	2	5	4	2	3	3	4	2	2	2	4	4	3	3	3	3	2	4	4	3	3	4	4	6	6	6	5	7	5	6	6	1
323531046	2014	2	1	20	1	1	1	1	1	5	1	4	2	1	5	1	5	2	5	5	1	5	1	5	5	2	1	5	5	5	4	5	5	5	5	5	5	3	4	5	7	7	7	7	7	5	7	7	1
323531047	2014	2	1	20	2	1	1	1	1	4	2	3	4	2	4	2	5	4	4	4	2	5	3	4	3	2	2	5	4	4	5	4	4	3	5	4	4	5	3	3	5	6	5	3	3	3	5	5	3
323531048	2014	2	1	21	1	1	1	4	2	4	2	2	2	2	4	2	5	1	5	4	2	5	2	5	3	2	2	5	2	1	4	4	4	3	4	3	2	2	2	4	4	5	5	3	3	5	5	6	3
323531049	2014	2	1	20	1	1	1	1	1	4	1	1	3	1	5	1	5	1	2	1	1	2	1	5	5	1	2	5	5	4	4	4	5	5	5	4	5	4	5	5	7	7	7	7	7	7	7	7	1
323531050	2014	2	1	20	1	1	1	1	2	3	3	2	2	2	4	2	3	2	4	3	2	4	2	3	4	3	2	4	3	4	4	4	4	3	4	3	4	3	3	5	5	5	4	3	6	4	4	5	4
323531051	2014	2	1	20	1	1	1	1	2	4	2	4	2	2	5	1	4	4	4	4	2	4	2	4	4	4	2	4	4	3	4	4	4	4	3	3	3	2	2	3	6	6	6	7	7	7	7	7	1
323531052	2014	2	1	20	1	1	1	1	2	3	2	2	2	1	4	2	4	2	4	4	2	4	2	4	4	4	3	4	2	3	4	4	2	2	3	2	3	2	2	3	3	4	4	6	6	5	6	6	3
323531053	2014	2	1	20	1	1	1	1	1	4	1	1	1	1	4	2	4	2	4	4	1	4	1	4	4	4	1	4	3	3	3	4	4	3	3	2	4	4	2	3	5	6	6	5	6	4	6	6	3
323531054	2014	1	1	21	1	1	1	5	3	3	3	3	3	3	3	3	3	3	3	3	3	3	3	3	3	3	3	3	1	4	1	4	1	1	4	1	5	5	2	5	4	4	4	4	4	4	4	4	4
323531055	2014	1	1	20	2	1	1	4	3	4	2	1	3	1	3	1	3	4	3	4	3	4	3	4	3	2	3	4	2	4	3	3	4	2	2	3	2	2	4	2	1	5	5	1	6	1	6	6	6
323531056	2014	2	1	20	1	1	1	1	1	5	5	5	1	1	5	1	5	4	5	5	1	5	1	5	5	5	1	5	5	5	3	3	4	5	3	2	3	3	3	5	7	7	7	7	7	7	7	7	1
323531057	2014	2	1	20	1	1	1	1	2	4	2	4	1	1	5	1	5	1	5	5	1	5	2	5	4	4	2	5	4	4	3	4	4	5	2	3	3	4	4	3	6	6	6	5	6	5	5	6	4
323531058	2014	2	1	20	1	1	1	1	3	4	3	3	2	1	3	1	3	3	3	4	4	3	3	3	2	2	3	3	5	3	3	3	4	4	5	4	3	2	5	5	6	7	3	6	6	6	3	3	1
323531059	2014	2	1	21	1	1	1	1	1	4	2	2	2	1	5	2	3	3	5	5	1	5	1	4	4	3	1	5	2	3	2	2	3	4	2	2	2	2	2	2	6	6	3	6	7	6	6	5	3
324111001	2016	2	1	19	1	1	1	1	2	3	1	3	3	2	5	3	4	3	5	3	2	5	2	5	4	3	2	5	4	2	4	4	3	3	3	3	1	2	2	4	4	6	6	5	6	4	5	4	3
324111002	2016	1	1	18	1	1	1	1	1	5	2	3	2	2	5	2	4	1	5	5	1	5	1	5	5	5	1	5	4	2	5	5	4	2	4	5	2	3	4	5	6	6	6	7	5	6	7	6	3
324111003	2016	2	1	18	2	1	1	1	3	3	3	3	3	3	3	3	3	3	3	3	3	3	3	3	3	3	3	3	5	2	4	4	3	4	4	3	2	2	5	3	3	3	3	3	3	3	3	3	3
324111004	2016	2	1	19	1	1	1	4	2	2	3	3	4	1	2	3	2	3	2	2	2	3	3	2	3	3	3	2	3	5	2	4	3	2	3	2	5	2	2	5	3	3	3	3	2	3	3	2	3
324111005	2016	1	1	18	1	1	1	1	1	5	1	1	1	1	5	1	5	1	3	1	3	1	3	1	1	1	3	1	5	5	4	5	5	5	5	5	5	5	5	5	7	7	7	7	7	7	7	7	1
324111006	2016	2	1	19	2	2	1	1	2	2	1	2	3	1	5	2	5	5	5	1	1	5	1	2	5	2	1	5	3	3	2	5	3	2	2	2	1	1	2	1	6	6	6	6	6	5	6	6	1
324111007	2016	2	1	18	1	1	1	1	1	5	1	5	4	1	5	5	5	5	5	5	1	5	1	5	5	5	1	5	5	3	3	4	5	5	5	4	3	2	4	4	6	6	6	6	6	5	6	6	1
324111008	2016	1	1	18	2	2	2	3	4	1	5	1	5	1	1	3	5	1	1	1	1	1	5	1	1	1	1	1	2	1	4	2	5	5	5	5	1	2	5	2	1	1	1	1	1	1	5	6	7
324111009	2016	2	1	19	1	1	1	1	1	5	1	4	1	1	5	1	5	2	3	3	3	3	3	3	3	3	3	3	4	3	4	4	4	4	5	5	4	3	4	5	2	2	2	2	2	2	2	2	2
324111010	2016	2	1	18	2	1	1	4	3	2	3	2	4	2	4	2	3	4	3	2	2	3	3	3	2	2	3	3	3	2	3	4	3	2	4	3	3	1	2	4	2	2	5	5	4	4	5	4	5
324111011	2016	2	1	18	2	3	2	1	1	1	1	1	1	1	1	1	1	2	1	2	1	1	1	1	1	1	1	1	1	1	1	5	5	5	5	5	5	5	5	5	7	7	7	7	7	7	7	7	7
324111012	2016	2	1	17	2	1	1	1	2	3	2	3	4	2	5	2	5	3	4	4	2	4	2	5	3	3	2	5	3	4	5	4	3	4	3	3	4	2	2	2	5	6	6	5	6	5	6	5	3
324111013	2016	2	1	19	2	3	1	4	1	5	1	4	2	1	5	1	5	2	5	5	1	5	1	5	5	5	2	5	5	3	4	3	4	3	3	3	3	2	3	2	6	6	6	5	7	7	7	7	1
324111014	2016	2	1	19	2	1	1	4	3	4	2	2	4	3	3	2	3	3	3	4	2	3	4	2	3	3	2	3	3	4	3	2	3	3	4	3	3	4	4	5	1	3	2	2	3	5	5	3	5
324111015	2016	2	1	19	1	1	1	3	1	3	2	3	2	2	5	2	5	2	5	5	2	5	2	5	5	5	2	5	4	4	4	4	4	4	3	3	3	2	3	3	7	7	7	7	7	7	5	5	5
324111016	2016	2	1	19	1	1	1	2	2	4	2	3	2	2	4	2	2	2	2	2	2	2	2	2	2	2	2	2	2	4	3	3	3	2	3	3	3	4	3	3	7	7	6	6	6	6	6	7	6
324111017	2016	1	1	18	1	1	1	1	1	4	1	1	3	1	5	1	5	4	5	2	1	5	1	5	5	2	1	5	1	3	5	5	5	1	4	1	3	2	2	5	4	4	4	6	6	5	3	3	5
324111018	2016	2	1	19	2	2	1	1	3	4	2	3	3	1	4	2	4	3	4	4	2	3	2	4	4	3	3	4	4	3	3	3	3	3	3	3	3	2	3	4	6	6	6	6	6	6	6	6	6
324111019	2016	2	1	19	1	1	1	5	3	2	4	4	3	1	4	2	4	4	4	3	3	4	2	4	3	3	3	4	2	2	4	4	3	3	4	3	2	2	2	4	3	2	3	2	4	2	2	3	3
324111020	2016	2	1	18	1	1	1	1	1	3	1	5	1	1	5	1	5	1	5	5	1	5	1	5	5	5	1	5	5	4	5	5	5	5	5	5	5	5	5	5	7	7	5	6	6	6	6	6	1
324111021	2016	2	1	19	1	1	1	1	2	5	2	4	2	1	5	1	5	1	5	5	1	5	1	5	5	2	1	5	3	2	4	4	4	4	4	4	2	2	3	2	5	5	5	3	7	3	7	3	5
324111022	2016	2	1	18	1	1	1	1	1	4	1	2	2	2	4	1	5	1	5	5	1	5	1	5	5	2	1	5	5	4	5	5	5	5	4	5	4	4	5	5	7	7	5	6	7	6	5	6	1
324111023	2016	2	1	18	2	1	2	1	1	4	2	5	4	1	5	1	4	2	5	5	1	4	2	5	5	3	2	5	4	5	5	5	5	5	5	5	4	3	4	4	7	7	7	7	7	7	7	7	1
324111024	2016	2	1	18	3	3	2	2	1	5	1	3	1	1	5	1	5	1	5	5	1	5	1	5	5	5	1	5	4	4	5	5	5	4	5	5	3	3	4	5	6	6	6	6	7	6	7	6	1
324111025	2016	2	1	19	1	1	1	1	1	4	1	3	2	2	5	4	4	3	4	4	1	4	2	4	2	2	2	4	4	3	4	4	4	4	4	3	3	2	3	4	7	7	7	7	7	7	7	7	7
324111026	2016	2	1	19	1	1	1	1	1	3	1	5	1	1	5	3	5	1	5	5	1	5	1	5	5	5	1	5	4	4	5	5	5	5	4	5	4	4	3	4	1	3	4	5	5	5	6	7	7
324111027	2016	2	1	19	2	1	1	1	2	3	2	2	3	3	4	2	4	3	4	4	2	4	3	4	2	3	2	4	2	3	3	4	3	2	3	4	4	3	3	2	4	5	4	5	5	4	5	5	3
324111028	2016	2	1	19	1	1	1	1	2	4	2	2	3	1	5	2	3	2	3	4	2	4	2	4	4	2	2	5	3	3	2	3	4	4	4	3	3	2	2	4	3	5	6	3	6	3	6	6	7
324111029	2016	2	1	18	1	1	1	2	1	4	2	4	2	2	5	2	4	2	1	4	1	4	1	4	4	4	2	5	5	2	4	4	5	3	4	5	2	1	2	4	7	7	7	7	7	7	7	7	1
324111030	2016	2	1	18	1	1	1	1	1	2	3	4	3	1	3	1	3	1	4	4	1	4	1	4	4	2	4	4	4	5	3	5	5	5	5	5	5	5	5	5	6	6	6	6	7	6	7	7	4
324111031	2016	2	1	19	1	1	1	1	1	3	1	4	1	1	5	2	5	2	5	5	1	5	1	5	5	5	2	5	4	3	5	5	4	4	2	3	2	3	2	2	5	5	5	6	6	5	5	6	5
324111032	2016	2	1	18	2	3	2	4	2	4	2	4	2	2	5	2	4	3	4	4	2	4	2	4	4	2	2	3	3	3	4	4	4	3	3	3	3	3	2	4	6	6	6	6	6	6	6	6	3
324111033	2016	2	1	18	2	1	2	2	2	4	2	3	2	2	5	2	4	3	4	4	2	4	2	5	3	3	3	4	4	3	3	4	4	4	3	3	3	2	2	2	5	5	5	5	5	5	5	5	2
324111034	2016	1	1	18	2	2	1	2	2	4	2	3	1	1	4	2	4	3	4	5	2	3	1	3	4	5	1	4	3	2	3	3	4	3	2	2	1	1	4	3	5	6	4	6	7	7	5	4	3
324111035	2016	1	1	18	1	1	1	1	5	5	1	5	1	5	1	1	5	1	5	5	1	1	1	1	1	5	1	5	5	5	5	5	5	5	5	5	5	5	5	5	7	7	7	7	7	7	7	7	1
324111036	2016	1	1	18	1	1	1	1	1	2	1	3	1	1	5	1	5	3	5	5	1	5	2	5	5	3	2	5	4	3	4	4	4	3	4	3	3	3	2	4	6	7	7	6	7	6	7	7	6
324111037	2016	1	1	18	1	1	1	1	2	3	1	2	3	1	4	2	4	2	4	4	2	3	2	4	2	3	2	3	2	3	4	3	3	3	3	4	4	2	4	4	6	6	6	4	6	4	4	6	3
324111038	2016	1	1	19	1	1	1	1	1	5	1	5	1	1	5	1	5	1	5	5	1	5	1	5	5	5	1	5	5	3	5	5	5	5	5	5	3	5	5	5	7	1	1	7	7	7	7	7	1
324111039	2016	2	1	18	1	1	1	1	1	3	1	4	1	1	5	2	5	2	5	5	1	5	1	5	5	5	2	5	4	3	5	5	4	4	2	3	2	3	2	2	5	5	5	5	6	5	5	6	5
324111040	2016	2	1	18	1	1	1	1	1	5	1	3	1	1	5	2	5	1	5	5	1	5	1	5	5	5	1	5	5	4	5	5	5	5	5	5	5	5	5	5	7	7	7	7	7	7	7	7	1
324111041	2016	2	1	18	1	1	1	2	1	3	3	3	1	1	5	1	5	1	5	5	1	5	1	1	5	2	1	5	3	4	4	3	4	4	4	3	3	3	4	4	3	4	3	6	4	5	6	4	4
324111042	2016	1	1	18	1	1	1	1	1	5	1	3	1	3	5	5	1	1	5	5	1	1	1	3	3	5	1	3	5	2	5	5	4	3	5	5	3	3	3	5	7	7	7	6	7	7	5	7	7
324111043	2016	2	1	19	2	1	3	4	2	3	2	2	1	2	4	4	4	2	4	4	4	4	2	4	4	3	2	4	4	4	4	2	4	3	3	4	3	4	4	4	6	6	6	6	6	5	6	6	6
324111044	2016	2	1	19	2	1	1	1	1	3	1	2	3	1	5	1	4	4	4	4	1	5	1	5	3	3	1	5	4	4	4	5	5	5	3	5	4	3	5	5	7	7	7	7	7	7	6	6	6
324111045	2016	2	1	18	1	1	1	1	1	3	1	5	1	1	5	1	5	1	5	5	1	5	1	5	1	3	1	5	5	3	5	5	5	5	5	4	3	1	5	5	7	7	7	7	7	7	7	7	2
324111046	2016	1	1	19	1	1	1	1	1	5	1	5	1	1	5	3	5	1	5	5	1	5	1	5	5	5	1	5	5	5	5	5	5	5	5	5	5	5	1	1	7	7	7	7	7	7	7	7	1
324111047	2016	2	1	18	4	3	3	5	2	2	5	2	2	1	2	2	4	3	3	2	1	3	2	5	4	2	3	3	3	5	4	3	3	3	3	4	5	4	3	4	7	7	7	7	7	7	7	7	1
324111048	2016	1	1	19	2	2	2	3	2	3	2	2	3	2	4	2	3	3	4	3	2	3	3	3	3	3	2	3	2	3	3	3	3	4	4	3	3	1	3	4	5	5	5	5	5	3	5	5	4
324111049	2016	2	1	19	1	1	1	1	1	4	1	4	1	1	5	2	5	2	5	5	1	5	1	5	5	5	1	5	4	2	4	2	5	5	3	5	2	1	4	2	6	6	6	6	6	6	6	6	1
324111050	2016	1	1	18	1	1	1	1	1	5	1	5	1	1	5	1	5	1	5	5	1	5	1	5	5	5	1	5	5	5	5	5	5	5	5	5	5	5	5	5	7	7	7	7	7	7	7	7	1
324121001	2015	1	1	20	2	3	2	5	2	3	2	3	4	2	4	2	3	4	4	2	2	4	3	4	3	3	2	3	2	2	3	3	3	3	3	3	3	3	2	4	5	5	5	5	5	5	5	5	4
324121002	2015	2	1	20	1	1	1	5	3	5	2	1	1	2	5	3	4	2	5	5	3	5	3	5	5	3	2	5	2	1	3	5	2	2	4	3	1	3	4	5	7	7	7	6	7	7	6	6	1
324121003	2015	2	1	20	1	1	1	1	3	3	2	3	2	3	5	3	4	3	4	3	3	4	3	4	3	3	3	3	3	2	3	5	3	3	4	2	2	2	2	2	4	4	4	4	4	4	4	4	4
324121004	2015	2	1	20	2	1	1	1	1	4	2	3	3	2	5	2	5	3	5	5	1	1	1	5	5	4	1	5	4	4	4	3	3	2	2	2	2	2	2	3	6	6	6	5	6	6	6	6	1
324121005	2015	1	1	19	1	1	1	1	3	4	3	3	4	2	2	2	3	4	3	4	4	2	4	4	4	4	2	4	3	3	2	2	2	2	3	2	4	4	3	2	4	5	5	6	6	2	6	6	6
324121006	2015	2	1	18	1	1	1	1	1	4	2	4	2	2	5	1	4	1	5	5	1	3	1	4	3	3	2	5	5	5	4	4	5	4	3	3	5	4	4	5	7	7	7	7	7	7	7	7	2
324121007	2015	2	3	19	2	1	1	2	2	4	3	3	2	2	4	2	4	2	4	3	2	4	2	3	3	3	2	4	4	3	3	3	3	4	4	3	4	2	3	4	6	4	4	6	5	6	4	5	3
324121008	2015	1	1	20	2	1	1	1	2	3	2	2	3	3	4	2	4	2	4	4	2	4	2	4	4	4	2	4	3	2	4	3	4	2	2	3	2	2	4	4	5	5	5	5	5	5	5	5	1
324121009	2015	1	1	19	2	1	1	1	1	4	2	3	1	1	4	3	5	5	5	5	1	4	1	5	5	5	3	5	3	3	4	4	3	3	3	3	1	2	2	3	6	6	6	5	7	6	7	7	1
324121010	2015	1	1	19	1	1	1	1	2	2	2	3	2	3	3	2	2	2	3	2	3	3	2	2	2	3	3	2	4	4	5	4	4	4	4	3	3	2	4	4	6	5	6	4	6	5	3	6	5
324121011	2015	2	1	19	2	1	3	4	1	4	2	4	1	2	5	2	5	3	4	5	1	3	1	5	4	4	3	5	5	3	4	2	5	4	2	4	3	2	3	2	6	7	7	5	6	4	6	5	4
324121012	2015	2	1	21	2	1	1	1	2	5	2	3	2	2	4	3	4	3	4	3	2	4	2	4	4	3	2	4	4	3	5	5	4	3	4	3	4	3	4	4	6	4	6	7	6	5	3	6	2
324121013	2015	2	3	20	1	1	1	1	2	3	2	3	2	1	5	2	5	3	5	5	1	5	1	5	5	3	2	5	5	5	4	5	4	4	4	4	5	2	3	5	4	6	4	6	5	5	5	4	3
324121014	2015	1	1	19	1	1	1	1	2	3	2	2	2	2	4	2	4	1	4	3	2	4	2	4	2	2	2	4	4	4	4	4	4	4	4	4	4	4	4	4	6	6	6	6	6	6	6	6	2
324121015	2015	2	1	19	2	1	1	1	3	3	3	3	4	2	3	2	3	3	3	3	3	3	3	3	1	1	3	1	2	3	2	2	3	3	2	2	3	3	2	3	4	4	4	6	4	4	5	4	2
324121016	2015	1	1	19	2	2	1	1	2	3	2	2	2	2	4	2	3	2	3	3	2	3	2	2	3	3	2	2	5	3	4	4	4	4	4	4	4	4	4	4	5	5	6	5	5	4	5	4	5
324121017	2015	1	1	19	2	1	1	1	2	3	3	2	3	1	5	2	3	3	3	4	2	3	2	3	4	3	3	4	4	4	3	4	4	4	4	3	4	4	3	4	5	5	5	5	5	5	5	5	5
324121018	2015	2	3	19	1	1	1	1	1	3	1	3	1	1	5	1	2	2	4	1	1	5	1	1	3	3	3	3	1	1	1	5	1	1	1	1	1	1	1	1	7	7	7	7	7	7	7	7	1
324121019	2015	2	1	20	2	3	1	5	2	3	2	2	3	2	5	2	4	3	4	4	2	5	2	5	5	2	2	5	3	2	4	3	3	3	2	2	2	2	3	3	5	6	5	4	6	3	5	5	4
324121020	2015	2	1	20	1	1	1	1	2	3	2	3	2	3	2	3	2	3	2	3	2	1	2	1	2	3	2	1	4	3	4	4	4	4	4	3	3	2	3	4	3	3	2	3	3	4	3	2	3
324131001	2014	2	1	22	1	1	1	2	2	3	2	2	3	2	4	3	3	2	4	4	2	4	2	4	4	3	2	4	2	2	5	4	3	4	4	4	3	3	3	3	6	6	6	4	6	4	4	5	5
324131002	2014	2	1	20	2	2	1	4	2	3	2	3	3	2	4	3	4	2	3	2	3	4	3	4	4	4	4	4	2	3	3	3	3	2	3	2	3	2	2	4	5	5	5	6	5	4	5	5	5
324131003	2014	2	1	20	3	3	2	5	2	5	1	1	3	1	5	2	5	1	5	5	1	5	1	3	5	5	1	5	4	2	4	4	4	4	4	4	2	1	1	5	5	5	7	5	7	5	5	7	5
324131004	2014	2	1	20	1	1	1	1	2	3	1	2	3	1	5	1	5	2	5	5	1	5	1	5	5	4	1	5	2	4	4	4	5	5	4	3	4	2	3	3	6	6	7	6	7	5	7	7	1
324131005	2014	2	1	20	2	1	2	1	2	5	1	3	2	2	5	2	5	1	5	5	1	5	1	5	5	4	3	5	4	5	3	5	1	3	5	2	5	4	3	5	3	3	5	5	3	3	3	5	5
324131006	2014	2	1	21	3	5	2	5	2	2	2	2	2	2	5	3	3	1	5	5	3	5	1	3	3	3	1	3	4	4	4	4	3	3	3	3	3	3	3	3	3	3	3	3	3	3	3	3	3
324131007	2014	1	1	21	1	1	1	1	1	1	4	4	5	3	5	4	3	3	2	4	4	1	4	1	1	1	5	1	5	3	4	2	5	1	1	5	3	4	5	3	7	7	7	7	7	7	7	7	7
324131008	2014	1	1	22	2	2	1	1	2	3	4	2	1	1	4	1	5	3	5	5	1	4	1	4	3	2	1	3	3	4	5	3	3	3	3	3	4	1	3	4	5	6	6	6	6	6	4	7	4
324131009	2014	1	1	20	1	1	1	4	2	2	1	2	1	2	5	1	3	1	3	2	1	5	1	5	5	5	1	5	5	3	5	4	2	2	4	2	2	4	2	3	5	6	5	4	6	5	6	4	2
324131010	2014	1	1	20	1	1	1	4	3	3	3	3	3	3	3	3	3	3	3	3	3	3	3	3	3	3	3	3	3	3	3	3	3	3	3	3	3	3	3	3	3	3	3	3	3	3	3	3	3
324131011	2014	1	1	21	1	1	1	1	5	3	5	3	2	3	5	3	5	5	4	4	3	5	3	5	5	2	3	5	1	5	3	3	1	1	5	1	5	3	1	5	3	3	1	1	3	2	3	1	2
324131012	2014	1	1	20	2	1	1	1	1	4	2	4	3	1	5	1	5	3	5	5	1	4	1	5	5	3	1	5	3	4	3	2	3	5	3	3	3	1	2	5	6	6	5	6	7	7	6	5	6
324131013	2014	1	1	20	1	1	1	4	3	3	2	2	2	2	3	2	3	3	4	4	3	3	3	3	5	3	2	2	2	3	2	3	1	5	2	1	3	1	5	2	1	7	7	1	1	6	7	7	4
324131014	2014	1	1	20	2	1	1	1	2	2	2	2	2	2	2	2	2	2	2	2	2	2	2	2	2	2	2	2	3	3	3	3	3	3	3	3	3	3	3	3	6	6	6	6	6	6	6	6	6
324131015	2014	2	1	20	1	1	1	1	3	3	2	3	2	3	5	2	3	2	4	2	2	4	2	2	3	2	2	4	3	3	3	4	3	4	4	3	4	2	2	4	5	5	6	5	4	3	5	5	6
324131016	2014	2	1	21	1	1	1	1	2	3	2	2	3	3	3	2	3	3	4	3	2	4	3	4	3	2	3	4	2	4	4	4	3	2	3	2	4	2	3	3	4	5	5	4	5	4	5	5	4
324131017	2014	2	1	21	2	3	3	4	1	4	1	3	1	1	5	1	4	1	4	2	1	4	1	4	4	4	1	4	3	3	3	3	3	3	3	2	2	1	3	3	7	7	7	7	7	7	7	7	2
324131018	2014	2	1	20	1	1	1	1	1	4	1	4	1	1	5	2	5	2	5	5	1	5	1	5	5	5	1	5	4	5	3	5	4	4	4	4	3	3	4	4	7	7	7	7	7	7	7	6	1
324131019	2014	2	1	20	1	1	1	1	2	4	1	4	3	1	5	1	5	3	5	5	1	5	1	5	5	5	1	5	4	3	4	4	4	4	5	3	3	2	3	3	6	7	7	7	7	7	7	7	1
324131020	2014	1	1	20	1	1	1	1	2	3	2	3	3	2	4	1	3	1	5	5	1	4	1	5	5	4	2	5	4	3	3	4	5	4	4	4	3	4	4	4	5	6	6	5	7	5	6	5	1
324131021	2014	2	1	20	1	1	1	1	1	3	1	2	2	1	5	2	5	2	5	4	1	5	1	5	3	3	1	5	4	1	3	3	4	4	3	3	2	3	3	5	6	6	5	6	7	6	5	4	1
324131022	2014	2	1	20	1	1	1	1	2	3	4	4	2	2	5	2	4	2	5	5	2	5	2	5	2	3	2	5	2	3	4	3	3	3	4	3	5	3	2	5	6	6	4	4	4	4	4	4	6
324131023	2014	2	1	21	1	1	1	2	2	3	2	3	3	2	5	1	4	2	5	5	2	5	2	5	4	3	2	5	2	3	3	5	2	4	4	2	5	3	2	5	7	6	6	7	5	5	1	7	7
324131024	2014	2	3	21	2	1	1	3	2	4	1	2	3	2	5	1	2	3	4	2	1	3	1	2	3	2	2	3	4	2	4	4	4	4	4	5	1	1	2	5	4	4	4	5	6	5	3	3	5
324131025	2014	2	1	20	1	1	1	1	1	5	5	5	1	2	5	3	5	4	5	5	1	5	1	5	5	5	3	5	4	4	5	5	4	4	4	4	4	2	3	4	7	7	7	7	7	7	5	6	1
324131026	2014	2	3	20	2	4	1	1	2	2	3	2	3	2	3	3	3	4	4	2	3	4	4	2	3	3	3	2	2	4	3	2	2	1	2	2	4	3	3	4	2	2	2	1	2	1	1	2	6
324131027	2014	2	1	21	2	1	1	1	2	3	2	2	3	1	4	1	4	2	4	4	2	5	3	5	5	2	2	5	3	3	4	4	4	2	4	3	2	3	4	4	6	6	5	4	6	6	6	4	1
324131028	2014	2	1	20	2	1	1	2	1	3	2	2	3	2	5	1	5	1	5	5	1	5	1	5	3	3	1	5	4	3	3	4	2	5	4	3	4	4	4	3	6	5	6	4	6	5	4	6	6
324131029	2014	2	1	20	2	1	1	4	4	5	2	3	3	1	5	2	5	2	5	5	2	5	2	5	4	3	3	5	4	2	2	4	3	4	4	3	4	2	3	3	6	6	6	5	6	5	6	6	1
324131030	2014	2	1	20	1	1	1	2	2	4	2	2	2	1	5	2	5	3	5	5	2	5	2	5	4	5	3	5	3	5	4	5	3	3	4	3	5	5	2	5	5	6	6	3	3	4	6	6	4
324131031	2014	2	1	20	2	1	1	2	2	3	2	3	3	2	5	2	4	3	5	4	2	4	2	5	4	3	3	5	3	3	3	4	3	3	4	3	2	2	3	2	6	7	6	6	6	5	6	6	1
324131032	2014	2	1	21	2	2	1	4	2	3	2	2	2	2	4	2	4	4	4	4	2	4	2	4	4	4	2	4	2	2	3	3	3	3	3	2	2	2	3	2	6	6	6	5	5	5	5	5	3
324131033	2014	2	1	21	1	1	1	1	2	4	2	3	2	2	5	2	5	2	5	5	2	5	2	5	4	4	2	5	3	3	3	3	3	3	3	2	3	1	1	5	1	1	1	1	1	1	1	1	1
324131034	2014	2	1	21	2	2	1	1	2	3	3	3	4	2	4	2	4	3	5	5	2	3	2	3	2	2	2	2	2	3	3	3	2	4	4	3	4	3	3	3	5	5	5	5	5	4	5	5	3
324131035	2014	1	1	20	1	1	1	1	1	4	1	4	1	1	5	2	5	3	5	4	1	5	1	4	5	5	1	5	4	4	3	3	3	5	3	5	5	3	3	5	5	6	5	4	6	3	5	6	6
324131036	2014	1	1	20	1	1	1	1	1	1	1	1	1	1	1	1	1	1	1	1	1	1	1	1	1	1	1	1	4	4	4	4	4	4	4	4	4	4	4	4	7	7	7	7	7	7	7	7	7
324131037	2014	2	1	20	1	1	1	1	2	5	1	4	2	2	5	2	5	2	5	5	1	5	1	5	4	5	1	5	3	3	4	4	4	4	3	4	4	3	3	4	6	5	5	6	7	6	5	5	1
324131038	2014	2	1	21	1	1	1	1	2	2	2	3	3	1	5	2	5	3	5	5	3	5	3	4	3	3	4	5	4	5	4	5	3	3	4	3	5	3	3	4	5	5	5	4	4	3	3	4	6
324131039	2014	1	1	24	3	1	3	1	2	2	2	5	3	1	1	3	5	3	3	3	3	5	3	5	5	5	3	5	4	4	3	4	1	1	4	1	4	1	5	5	7	7	7	1	7	7	7	7	7
324131040	2014	1	1	20	1	1	1	1	1	2	2	4	2	1	5	1	5	3	3	4	4	2	4	2	4	3	1	4	5	5	5	5	2	5	5	2	5	3	2	5	7	7	7	7	7	7	7	7	7
324131041	2014	1	1	22	1	1	1	1	2	4	2	2	3	1	4	1	2	3	5	4	1	4	2	4	4	3	2	4	2	3	5	4	5	3	4	3	4	3	2	5	4	4	5	3	6	4	4	5	6
324131042	2014	2	1	20	2	2	3	4	3	4	2	2	3	2	4	2	3	4	4	3	3	4	4	4	3	2	3	4	3	4	4	3	3	2	4	3	3	2	5	4	4	6	6	3	4	2	5	6	4
324131043	2014	2	1	21	2	1	2	1	3	3	4	3	2	3	4	3	3	4	5	3	3	4	3	4	4	3	2	5	4	2	3	4	4	3	3	3	3	2	2	4	3	4	4	3	6	4	4	6	4
324131044	2014	2	1	21	2	1	1	1	1	4	2	3	2	2	5	2	4	2	4	3	2	4	2	4	4	4	2	4	5	5	2	4	2	4	4	2	4	1	4	4	7	7	7	7	7	7	7	7	1
324131045	2014	2	1	20	2	3	1	5	1	4	2	3	3	1	4	2	4	4	4	4	2	5	1	2	4	3	3	4	3	5	4	5	3	4	5	3	5	3	5	3	7	7	7	7	6	6	6	7	1
324131046	2014	1	1	22	1	1	1	1	1	4	2	3	3	2	4	1	5	1	5	5	1	5	1	1	4	4	3	4	3	2	4	3	4	5	3	4	2	1	3	4	7	7	7	7	7	7	7	7	1
324131047	2014	2	1	21	3	3	2	5	2	3	3	3	2	2	3	1	5	3	5	5	1	4	1	4	4	3	2	4	4	4	4	4	4	4	4	3	4	3	4	5	6	6	6	6	5	5	5	5	1
324132001	2014	2	1	21	2	2	1	1	2	3	4	3	4	1	5	2	4	3	4	4	2	4	2	4	4	4	2	4	3	1	2	2	4	3	4	2	1	3	3	3	5	5	2	6	6	6	5	4	2
324132002	2014	1	1	21	1	1	1	1	3	2	2	3	3	1	3	1	2	2	4	2	4	4	2	3	2	2	4	4	3	2	1	2	2	2	3	2	3	3	1	3	2	3	5	4	5	2	3	4	5
324132003	2014	2	1	21	1	1	1	1	1	4	1	4	1	2	5	1	5	1	5	5	1	5	1	5	5	5	2	5	5	2	4	4	5	5	4	4	3	4	5	5	7	7	7	7	7	7	7	7	1
324132004	2014	2	1	21	1	1	1	1	1	5	1	3	3	2	5	1	5	1	5	5	3	5	1	5	5	3	3	5	4	5	3	5	3	2	4	2	3	3	3	2	2	7	7	5	7	3	7	1	1
324132005	2014	2	1	20	1	1	1	1	2	5	1	3	1	1	5	2	5	1	5	5	1	5	1	5	5	3	3	5	2	3	5	2	4	4	2	3	2	1	5	2	7	7	6	7	7	5	6	5	1
324132006	2014	2	1	22	2	1	1	1	2	3	2	4	2	2	5	3	4	4	4	4	2	5	2	4	4	3	2	4	3	4	3	4	4	4	3	3	2	2	4	4	5	5	6	4	5	4	5	5	3
324132007	2014	1	1	21	2	2	1	3	2	2	2	1	2	1	3	3	2	3	3	2	2	3	1	2	2	3	3	2	3	3	2	3	3	4	3	4	3	3	2	3	6	1	4	3	5	3	4	3	4
324132008	2014	2	1	21	1	1	1	1	1	5	2	3	1	2	5	2	5	2	5	5	1	5	1	5	5	5	1	5	5	3	3	4	4	4	3	4	2	2	4	5	6	5	6	4	7	5	5	5	3
324132009	2014	1	1	20	1	1	1	1	2	3	1	2	3	2	5	1	5	1	3	2	1	5	2	5	4	3	2	5	4	4	4	4	4	4	3	3	3	3	4	4	5	6	6	6	6	6	6	6	6
324132010	2014	1	1	21	3	5	2	3	3	4	1	5	1	1	4	5	5	5	5	5	1	5	1	5	3	5	1	5	2	2	3	2	2	2	3	2	2	2	2	3	6	6	7	3	7	3	7	7	7
324132011	2014	2	1	21	2	2	1	4	2	3	2	2	2	2	3	2	3	2	4	3	2	4	2	3	4	4	2	4	2	2	4	4	4	4	4	4	2	3	4	3	6	6	6	7	6	6	7	6	1
324132012	2014	2	1	19	1	1	1	3	2	4	2	3	3	2	5	1	5	3	5	5	1	5	2	5	4	2	2	4	4	4	4	4	4	4	4	3	4	2	5	4	5	5	6	4	6	4	5	5	6
324132013	2014	2	1	20	1	1	1	4	2	3	2	2	3	2	4	2	4	2	4	4	2	4	2	4	3	2	2	4	3	3	4	4	3	3	3	2	4	4	3	4	5	5	6	4	6	4	5	5	6
324132014	2014	2	1	20	1	1	1	1	2	5	1	2	2	1	5	2	5	2	5	5	1	5	2	5	5	4	1	5	5	5	4	4	4	5	4	3	3	3	2	4	6	5	6	4	7	5	5	5	3
324132015	2014	1	1	20	1	1	1	1	1	3	2	5	2	2	4	2	5	1	5	5	1	5	1	5	5	4	1	4	4	3	3	4	4	4	4	3	3	2	2	2	6	6	6	6	6	5	5	6	2
324132016	2014	1	1	20	1	1	1	1	1	4	1	3	2	2	5	2	4	2	4	4	2	4	2	4	4	3	2	4	5	2	5	3	4	4	4	3	2	1	3	4	6	6	6	6	6	6	6	6	6
324132017	2014	2	1	20	2	1	2	3	2	3	3	4	3	1	4	3	4	3	4	2	2	4	2	4	4	3	2	4	2	3	4	4	4	3	3	4	3	2	2	3	3	5	4	4	6	3	4	5	6
324132018	2014	1	1	21	1	1	1	1	1	4	2	4	2	2	5	2	4	2	5	5	2	5	1	5	5	4	2	5	5	3	4	4	3	4	4	3	3	2	3	4	6	6	6	6	6	6	6	6	1
324132019	2014	1	1	20	2	1	1	6	3	2	2	4	5	1	5	1	3	4	4	4	2	4	2	5	2	2	2	4	4	4	2	4	2	1	4	1	4	2	2	4	3	4	3	4	3	6	3	3	1
324132020	2014	1	1	21	1	1	1	1	1	5	1	3	1	1	5	1	5	1	5	5	1	5	1	5	2	3	1	5	3	4	4	5	3	2	5	3	4	3	4	5	2	2	2	2	2	2	2	2	2
324132021	2014	1	1	21	1	1	1	1	2	4	2	2	2	2	2	2	2	3	2	2	2	2	2	2	3	3	4	4	4	3	3	4	3	4	3	3	3	3	4	4	7	6	5	5	5	5	5	5	4
324132022	2014	2	1	20	2	2	1	2	3	2	2	2	2	2	3	2	3	3	3	3	2	3	2	3	3	3	2	3	2	3	3	3	3	3	4	4	4	4	3	4	6	6	6	5	5	4	4	5	2
324132023	2014	1	1	21	2	3	1	3	1	2	2	3	3	4	4	5	5	4	4	3	3	3	3	4	2	2	2	3	2	1	3	3	4	4	4	2	1	1	4	1	4	4	2	5	6	4	3	2	4
324132024	2014	1	1	20	1	1	1	1	1	5	1	5	1	1	5	2	5	1	5	5	1	5	1	5	5	5	1	5	5	4	4	4	4	4	2	5	3	1	4	5	7	7	7	7	7	7	7	7	1
324132025	2014	1	1	21	1	1	1	1	2	2	2	3	3	4	3	2	2	3	3	2	3	2	3	3	3	2	3	3	3	3	3	3	2	3	1	2	2	3	4	2	6	3	4	3	2	1	4	2	3
324132026	2014	1	1	21	1	1	1	1	1	1	1	1	1	1	1	1	1	2	1	3	2	2	2	3	3	2	2	3	5	5	5	5	5	5	5	5	5	5	5	5	1	3	3	1	5	1	2	2	6
324132027	2014	1	1	21	1	1	1	1	2	3	3	2	2	2	2	2	4	4	3	3	2	2	2	5	4	4	4	5	3	4	4	3	3	3	3	3	4	1	2	4	4	4	6	6	6	5	5	5	1
324132028	2014	1	1	22	2	2	1	1	1	3	1	3	1	1	4	2	2	4	2	2	4	2	3	3	2	4	3	2	2	3	3	4	4	4	4	4	4	2	4	5	5	5	6	6	6	4	6	6	3
324132029	2014	2	1	21	3	1	1	1	1	2	3	4	3	1	5	1	5	1	3	5	1	5	1	4	5	5	1	5	5	2	5	3	5	5	3	4	2	3	2	3	7	7	7	7	7	7	7	7	7
324132030	2014	1	1	20	2	1	3	2	2	3	3	3	3	3	3	2	3	2	3	4	2	4	2	4	3	2	2	3	2	3	4	3	2	2	2	2	2	2	2	3	5	6	6	6	6	6	5	6	3
324132031	2014	1	1	21	1	1	1	1	1	5	4	5	2	1	5	1	5	4	5	5	1	5	1	5	5	5	2	5	5	3	5	4	3	3	3	3	2	3	4	4	6	6	7	6	5	6	7	6	7
324132032	2014	2	1	19	1	1	1	1	2	3	4	3	3	1	5	2	4	3	5	5	2	5	2	4	3	3	3	4	2	3	3	4	3	5	4	3	2	3	2	4	5	5	4	4	6	5	5	5	5
324132033	2014	2	1	20	2	2	1	1	2	3	3	3	2	1	5	1	4	2	4	5	1	4	1	5	5	4	1	5	4	4	4	3	4	3	4	4	4	3	4	4	6	5	6	4	7	5	5	5	3
324132034	2014	2	1	20	1	1	1	2	2	3	2	2	3	2	4	3	4	3	5	4	2	4	2	3	3	3	2	3	3	4	3	5	2	4	4	2	5	3	3	5	4	5	6	4	5	4	5	5	4
324132035	2014	2	1	20	1	1	1	1	1	4	2	2	2	2	5	1	5	2	5	5	1	5	1	5	5	4	1	4	2	2	4	4	3	5	4	2	2	2	2	5	7	7	7	7	7	7	7	7	1
324132036	2014	2	1	20	2	1	1	1	1	2	2	3	2	1	5	1	4	3	4	3	2	5	1	4	4	3	2	4	2	4	3	4	4	3	3	3	4	2	3	5	7	7	7	6	7	6	7	6	5
324132037	2014	2	1	19	1	1	1	1	2	1	2	4	3	1	5	1	5	3	5	5	2	5	1	5	4	4	1	5	2	4	4	4	4	3	3	3	4	3	5	5	6	5	4	5	6	4	4	4	3
324132038	2014	2	1	20	1	1	1	1	1	5	1	5	1	1	5	1	5	1	5	5	1	5	1	5	5	5	1	5	3	5	3	5	5	5	5	5	5	4	3	5	5	7	5	6	7	5	7	5	1
324132039	2014	2	1	20	2	3	1	1	2	4	1	1	2	2	5	2	5	1	4	2	2	4	1	5	4	2	2	4	5	4	3	4	4	4	5	3	5	4	4	3	5	5	5	5	5	4	5	5	3
324132040	2014	2	1	21	1	1	1	1	2	3	2	3	2	2	5	2	5	3	5	5	2	5	2	5	5	5	3	5	4	3	4	4	3	4	3	4	3	3	3	3	5	5	6	5	6	6	5	5	2
324132041	2014	2	1	21	2	1	1	1	1	5	2	5	2	1	5	2	5	3	5	5	1	5	1	5	5	4	1	5	5	5	4	4	3	3	4	2	4	2	4	4	6	7	7	7	7	6	6	7	2
324132042	2014	2	1	20	2	3	1	4	2	5	1	3	1	1	5	2	5	3	4	3	1	5	1	4	5	4	3	4	3	4	4	3	2	4	4	5	5	1	2	4	6	2	1	4	7	6	1	4	1
324132043	2014	2	1	20	2	3	2	4	2	3	1	2	2	1	4	1	4	4	4	4	1	4	1	4	4	3	1	4	4	4	3	3	3	3	3	2	3	3	4	4	6	5	7	6	7	6	6	6	1
324132044	2014	2	1	20	2	2	1	1	1	4	1	4	1	1	5	1	5	1	5	5	1	5	1	5	5	4	1	5	5	4	4	5	4	5	5	4	4	3	3	5	5	6	6	5	5	5	5	6	3
324132045	2014	1	1	20	1	1	1	1	2	4	1	1	2	1	5	1	5	5	5	5	1	5	1	5	5	5	5	5	5	5	5	4	4	5	5	3	3	2	4	2	7	7	7	7	7	6	6	6	6
324132046	2014	2	1	20	1	1	1	2	1	5	1	4	2	1	5	1	5	2	5	5	1	5	1	5	5	5	1	5	5	4	5	5	5	5	5	5	4	3	5	5	7	7	7	7	7	7	7	7	1
324132047	2014	2	1	20	1	1	1	1	2	3	3	5	1	1	1	1	5	1	5	5	1	1	1	2	5	2	1	5	3	4	2	3	3	5	5	3	5	5	3	4	7	7	7	7	7	7	7	7	1
324132048	2014	2	1	20	2	2	1	4	3	3	2	2	3	2	3	2	5	3	5	3	2	4	3	5	3	3	2	5	2	2	4	2	2	2	3	2	2	1	2	4	5	5	4	4	5	5	5	5	5
324132049	2014	2	1	21	1	1	1	1	2	4	2	4	1	1	5	1	5	1	5	5	1	5	1	5	5	5	1	5	4	4	3	5	2	3	5	2	4	5	5	5	6	7	7	7	7	7	7	7	1
324132050	2014	2	1	21	1	1	1	1	1	4	2	2	4	2	4	2	4	4	4	4	2	4	2	4	4	2	2	5	4	4	4	4	4	4	4	4	4	2	2	4	3	3	5	3	3	3	5	5	3
324132051	2014	2	1	21	1	1	1	1	2	3	1	4	1	2	5	2	4	2	5	5	1	5	1	5	5	5	1	5	4	3	4	5	5	4	4	4	3	4	4	4	7	7	7	6	7	7	7	7	6
324132052	2014	2	1	20	2	2	2	1	2	3	1	1	3	2	5	2	4	2	4	4	1	5	2	5	4	3	2	5	3	2	4	2	3	2	3	2	2	2	3	2	6	5	5	6	6	5	5	6	3
324132053	2014	2	1	20	1	1	1	1	2	4	1	3	2	2	5	2	4	2	5	5	1	5	1	5	4	3	2	4	3	2	3	5	5	3	5	3	2	1	2	2	2	3	3	4	6	6	5	4	2
324211001	2016	2	1	18	3	1	1	1	1	4	5	4	2	1	5	1	4	2	5	5	1	5	1	5	1	5	2	4	5	3	4	5	3	5	4	3	3	3	3	5	5	7	5	6	7	5	7	7	3
324211002	2016	2	1	19	2	1	1	3	2	2	2	3	2	3	4	2	4	2	4	4	2	4	2	4	5	5	2	5	3	5	4	5	4	3	4	3	5	4	2	4	5	5	4	4	6	4	6	3	2
324211003	2016	1	1	19	3	2	1	1	2	3	1	1	2	1	5	1	5	1	3	5	1	4	1	4	1	1	1	3	3	5	3	3	2	2	3	2	5	5	4	5	4	5	4	3	5	4	3	5	3
324211004	2016	2	1	19	1	1	1	1	1	4	1	3	2	2	5	2	4	2	5	5	1	5	1	5	5	5	2	5	4	4	5	3	5	2	2	4	3	2	4	2	5	6	6	6	7	5	5	5	3
324211005	2016	2	1	18	1	1	1	1	1	5	5	5	1	1	5	1	5	1	5	5	1	5	1	5	5	5	1	5	5	1	5	5	5	5	5	5	1	1	5	5	7	7	7	7	7	7	7	7	1
324211006	2016	1	1	18	3	2	1	5	2	5	1	1	2	2	4	2	2	2	4	3	2	3	3	4	3	2	2	4	2	3	4	2	3	2	2	2	3	3	3	3	1	2	3	4	5	6	7	6	5
324211007	2016	2	3	19	3	4	3	5	2	3	2	3	4	1	3	2	4	3	4	4	2	3	3	4	3	2	3	4	2	3	3	3	2	2	4	3	2	2	3	4	2	5	5	3	5	5	5	5	5
324211008	2016	1	1	18	1	1	1	1	2	3	2	3	2	2	5	3	3	2	3	3	2	3	2	4	4	4	3	4	3	2	3	3	3	3	3	3	2	1	3	3	4	4	6	6	6	6	6	6	2
324211009	2016	2	1	18	1	1	1	1	1	5	1	3	2	1	5	1	5	2	5	5	1	5	1	5	5	5	2	5	4	4	4	5	5	5	5	3	4	4	4	3	7	7	7	7	7	7	7	7	7
324211010	2016	1	1	19	2	1	1	1	1	5	1	3	2	2	5	1	5	1	5	5	1	5	1	5	5	3	3	5	5	3	2	2	3	4	2	5	5	3	2	2	6	5	7	3	4	6	2	3	2
324211011	2016	2	1	19	2	1	2	3	1	5	1	3	1	3	5	2	5	1	5	5	1	5	1	5	5	5	1	5	5	3	3	2	4	5	4	3	4	3	5	4	7	7	7	7	7	7	7	7	1
324211012	2016	2	1	18	1	1	1	1	2	5	5	5	3	2	5	2	5	3	5	5	2	5	1	5	4	4	2	5	4	3	4	4	4	4	4	3	2	3	4	4	6	6	6	6	6	6	6	2	1
324211013	2016	2	1	18	1	1	1	1	2	2	1	3	3	1	5	2	4	2	5	5	1	5	1	5	5	5	1	5	4	3	4	5	5	4	4	4	3	2	3	5	5	5	6	6	7	5	5	5	3
324211014	2016	2	1	18	1	1	1	1	1	5	1	3	2	1	1	1	1	2	3	3	3	3	2	1	2	3	3	2	1	2	3	4	5	4	3	2	1	2	3	4	1	2	3	4	5	6	7	6	5
324211015	2016	2	1	18	1	1	1	1	2	3	2	2	3	2	4	3	4	3	4	4	2	4	2	3	3	3	3	4	3	4	3	4	3	4	3	3	4	4	2	4	5	5	5	4	5	4	5	5	5
324211016	2016	2	1	19	2	2	1	1	1	5	1	3	1	1	5	1	5	1	5	5	1	5	1	5	5	5	1	5	4	1	5	5	5	5	5	5	1	3	5	3	5	5	5	4	5	4	5	5	5
324211017	2016	2	1	18	2	1	2	1	2	3	3	3	4	2	3	2	3	2	3	3	2	3	3	3	3	3	3	3	4	3	4	4	4	2	3	2	2	1	4	3	2	3	5	3	2	2	4	4	1
324211018	2016	2	1	19	2	1	2	4	2	2	2	4	3	2	4	2	4	4	4	4	4	4	2	4	2	3	2	4	4	3	3	4	4	4	3	4	3	3	4	4	6	6	6	6	6	7	7	7	2
324211019	2016	1	1	17	3	2	2	5	2	4	2	2	2	2	4	2	2	2	2	2	4	4	2	4	2	2	2	2	3	3	3	3	3	4	4	4	3	3	3	4	5	5	5	6	6	5	5	5	6
324211020	2016	2	1	18	1	1	1	1	1	5	1	1	1	1	5	1	5	1	5	5	1	5	1	5	5	5	1	5	5	5	5	5	5	5	5	5	5	4	5	5	7	7	7	7	7	7	7	7	7
324211021	2016	2	1	18	3	4	2	6	2	5	2	2	5	2	5	1	5	2	5	5	2	4	2	4	4	4	2	4	3	2	3	2	3	3	3	4	2	2	3	2	4	4	4	3	5	4	3	5	3
324211022	2016	2	1	18	1	1	1	4	2	5	1	4	2	2	5	3	4	2	5	4	2	5	2	5	4	4	3	4	4	2	4	3	3	3	4	3	2	2	3	2	5	5	6	5	7	4	7	6	4
324211023	2016	2	1	19	4	3	1	3	2	5	2	3	4	5	5	2	3	1	2	5	2	2	2	4	2	3	2	3	4	2	3	2	3	2	2	3	3	2	3	3	3	7	7	5	7	5	7	7	1
324211024	2016	2	1	19	1	1	1	1	1	5	1	5	1	2	5	4	5	1	5	5	2	5	1	5	5	3	1	5	4	1	3	5	5	5	3	4	2	2	2	3	5	6	4	6	6	5	6	6	3
324211025	2016	2	1	18	1	1	1	1	1	5	1	5	1	1	5	3	5	5	5	5	1	5	1	5	5	5	1	5	5	4	5	5	5	5	5	5	3	4	4	4	7	7	7	7	7	7	7	7	1
324211026	2016	2	1	18	2	2	2	3	1	4	2	3	2	1	5	2	2	3	1	3	4	2	4	2	3	4	4	1	4	2	5	3	3	3	3	4	2	2	2	3	6	6	2	6	6	6	6	6	2
324211027	2016	2	1	17	2	2	1	4	2	4	2	4	3	2	5	2	3	3	4	4	2	4	2	4	4	3	3	4	3	3	4	4	3	4	3	2	4	4	4	3	5	5	5	6	6	4	5	5	4
324211028	2016	1	1	19	2	1	1	1	2	4	1	3	2	3	5	1	5	1	4	5	1	5	1	5	2	2	3	5	4	2	4	3	3	2	2	3	2	2	3	2	4	7	6	5	7	4	7	7	3
324211029	2016	1	3	19	1	1	1	1	2	4	4	4	3	2	5	3	4	3	4	4	2	4	1	4	4	3	2	4	4	2	5	3	3	4	3	4	3	3	3	4	5	5	4	7	6	5	4	4	4
324211030	2016	1	1	18	2	2	1	5	1	4	2	3	2	1	5	2	5	1	2	2	5	2	5	3	3	3	3	3	5	1	5	2	5	5	5	4	1	3	5	5	4	4	4	4	4	4	4	5	6
324211031	2016	2	1	17	3	1	2	5	1	4	2	5	1	1	5	1	5	4	5	5	1	5	5	5	5	5	1	5	3	4	3	4	5	5	4	5	4	2	4	3	5	7	6	7	7	7	6	6	1
324211032	2016	1	1	19	1	1	1	1	1	4	1	5	1	1	5	1	5	2	5	5	1	5	1	5	5	5	1	5	4	2	2	3	3	4	2	2	2	2	5	2	7	7	7	7	7	7	1	1	1
324211033	2016	2	1	19	2	1	1	4	2	3	2	3	2	2	2	2	4	2	2	2	2	2	2	2	2	2	2	2	4	3	3	3	3	3	3	3	3	3	3	3	5	5	5	5	5	5	5	5	5
324211034	2016	2	1	18	1	1	1	1	1	5	1	4	1	1	5	1	5	1	5	5	1	5	1	5	5	5	1	5	5	2	5	2	5	5	5	5	4	2	5	3	1	1	1	1	1	1	1	1	1
324211035	2016	2	1	18	1	1	1	1	1	5	1	5	1	2	5	1	2	1	5	5	1	5	1	5	5	5	1	5	3	3	3	5	3	4	3	5	1	1	2	3	5	7	5	7	6	1	4	5	1
324211036	2016	2	1	19	2	2	1	1	2	3	2	1	2	1	5	3	5	2	5	5	3	5	3	4	4	1	3	3	2	5	3	5	3	2	3	2	5	4	3	5	4	4	4	4	4	4	4	4	4
324211037	2016	2	1	18	1	1	1	1	2	4	2	4	3	2	5	2	3	3	4	4	2	4	2	4	4	3	3	4	3	3	4	4	3	4	3	2	4	4	4	3	5	5	5	6	6	4	5	5	4
324211038	2016	2	1	18	3	2	3	5	2	5	2	5	1	1	5	1	5	3	5	5	1	5	1	5	4	4	1	4	3	4	4	3	3	2	5	3	4	3	3	2	5	5	5	3	7	5	7	5	3
324211039	2016	1	1	18	1	1	1	1	1	5	5	5	1	5	1	5	5	1	5	5	1	5	1	5	5	5	5	5	5	5	5	5	5	5	3	3	4	5	5	3	6	6	6	4	7	5	7	5	3
324211040	2016	1	1	18	1	1	1	1	5	3	5	3	4	5	1	5	1	3	1	1	4	1	4	1	1	2	4	1	5	5	4	5	4	4	5	5	5	4	4	5	5	7	7	6	7	7	7	5	4
324211041	2016	2	1	18	2	2	1	4	3	2	4	2	2	3	3	4	4	2	4	4	2	4	3	4	2	3	2	4	2	2	3	3	3	3	3	2	2	2	3	3	5	5	6	6	6	5	6	5	2
324211042	2016	2	1	18	1	1	1	1	1	4	1	3	1	3	5	2	3	1	5	3	1	5	1	5	5	3	2	5	4	3	3	4	3	3	2	3	4	3	4	5	5	5	5	5	7	6	7	6	2
324211043	2016	1	1	18	1	1	1	1	1	5	1	2	3	2	4	2	5	2	5	4	2	5	1	5	2	4	1	5	4	3	4	4	4	4	4	3	3	2	3	4	7	7	6	4	7	4	5	5	3
324211044	2016	2	1	17	1	1	1	1	1	4	2	4	3	1	5	1	4	3	5	5	2	5	1	5	5	4	5	5	4	1	4	4	4	4	4	3	2	2	2	2	6	6	6	6	6	6	6	6	6
324211045	2016	2	1	18	1	1	1	3	1	2	3	4	1	2	4	2	3	2	4	4	2	4	2	5	2	2	2	5	3	3	5	3	5	2	2	3	4	3	4	3	6	7	4	7	7	6	6	6	1
324211046	2016	2	1	19	1	1	1	1	1	4	1	3	2	1	4	2	4	2	4	4	1	4	1	5	4	4	2	3	4	2	3	5	5	5	4	3	2	2	3	5	5	5	5	5	5	4	5	6	1
324211047	2016	1	1	18	1	1	1	4	2	3	4	4	3	3	4	5	1	2	5	3	2	2	2	1	4	4	5	5	5	1	3	3	5	4	3	2	1	5	3	3	6	6	6	6	6	6	6	6	6
324211048	2016	1	1	19	1	1	1	4	4	4	4	4	4	4	4	4	5	5	5	5	5	5	5	5	4	4	4	4	3	3	3	3	3	3	3	3	3	3	3	3	7	6	6	6	6	6	6	6	6
324211049	2016	1	1	18	1	1	1	1	2	5	1	3	1	3	5	2	4	2	5	5	1	4	2	5	4	3	3	5	3	5	3	5	2	1	5	2	5	4	2	5	5	6	2	5	7	6	5	2	1
324211050	2016	2	1	18	1	1	1	1	1	4	1	3	2	1	5	3	5	3	5	5	1	5	1	5	4	4	1	5	4	3	4	4	4	3	5	3	3	2	2	3	6	5	5	6	7	5	7	6	1
324211051	2016	2	1	17	2	1	1	1	2	3	1	3	2	1	5	2	5	2	5	5	2	5	1	5	5	3	3	5	2	2	2	2	2	2	3	4	2	2	4	2	6	6	5	6	6	6	5	6	6
324211052	2016	2	1	19	1	1	1	1	2	4	2	4	2	2	5	2	4	3	4	4	2	4	2	5	4	4	2	4	5	3	3	4	4	4	4	4	3	2	4	3	7	7	5	5	7	5	5	5	1
324211053	2016	2	1	18	1	1	1	1	1	5	2	5	5	1	5	1	5	2	5	5	5	5	1	5	5	5	2	5	4	3	5	5	5	5	4	3	5	3	4	2	7	7	7	7	7	7	7	7	1
324211054	2016	2	1	18	1	1	1	1	2	4	2	4	2	2	4	3	4	2	4	4	2	4	2	4	3	4	2	4	3	3	4	4	4	3	4	5	4	2	4	4	4	6	7	7	7	5	7	5	4
324211055	2016	2	1	19	2	2	3	1	1	4	1	3	1	1	5	2	5	1	5	5	1	5	1	5	5	4	1	5	4	3	5	5	5	5	5	5	5	4	2	5	6	6	7	7	7	7	7	7	1
324211056	2016	2	1	18	1	1	1	1	1	5	1	3	1	2	5	5	5	1	5	5	1	5	1	5	4	4	2	5	4	2	3	3	4	4	3	3	2	3	3	4	6	3	3	6	7	7	7	4	1
324211057	2016	1	1	18	1	1	1	1	2	5	2	2	2	2	5	2	5	4	4	5	2	5	2	5	4	3	2	5	4	4	3	4	4	4	5	4	4	3	3	3	5	5	6	4	7	5	6	6	4
324211058	2016	2	1	18	3	3	1	3	1	4	5	4	2	1	5	1	4	2	5	5	1	5	1	5	1	5	2	4	5	3	5	3	5	4	3	3	3	2	5	5	5	7	5	6	7	5	7	7	3
324211059	2016	1	1	19	2	2	1	4	2	4	3	3	4	3	4	2	4	3	4	4	2	4	2	4	4	3	2	4	4	3	3	3	4	3	4	4	2	2	4	4	6	6	7	6	7	6	7	6	1
324321001	2015	1	1	20	1	1	1	2	1	3	3	2	3	3	3	2	5	2	5	5	1	5	1	5	5	5	1	5	3	3	5	4	5	5	3	5	3	3	5	5	1	1	1	1	1	1	1	1	1
324321002	2015	1	1	20	1	1	1	1	1	4	1	3	2	1	5	2	3	2	4	4	3	3	2	3	4	4	2	5	5	2	3	4	5	5	5	3	2	3	3	3	7	7	7	7	6	6	4	3	1
324321003	2015	1	1	20	2	1	1	1	2	3	2	4	2	2	4	2	3	2	3	3	2	3	2	3	4	3	2	4	4	4	3	2	3	4	3	2	3	3	4	3	4	6	4	5	6	6	4	3	1
324321004	2015	1	1	19	1	1	1	1	1	5	5	1	2	1	5	1	5	2	5	5	1	5	1	5	5	5	1	5	1	2	1	1	1	1	1	1	2	2	1	2	7	7	7	7	7	7	7	7	1
324321005	2015	1	1	19	1	1	1	3	2	3	4	1	3	2	3	2	3	3	3	3	2	4	3	3	4	2	4	4	4	3	3	2	4	4	3	3	3	2	5	5	4	5	5	4	6	4	5	5	3
324321006	2015	1	1	20	1	1	1	1	2	4	2	3	2	2	4	2	4	1	5	5	2	5	2	4	4	4	1	5	4	3	4	4	2	2	4	3	2	3	2	2	6	7	1	7	6	7	6	1	1
324321007	2015	1	1	19	2	1	1	1	3	2	2	3	2	2	3	2	3	3	2	2	2	4	2	4	4	2	2	4	2	3	3	4	3	2	2	1	3	1	2	4	1	4	4	3	4	3	3	4	3
324321008	2015	1	1	20	2	2	2	2	2	4	2	2	3	2	4	2	3	3	3	3	2	4	3	4	3	3	3	4	5	4	4	3	4	3	3	3	4	3	3	4	4	6	5	4	6	4	5	5	4
324321009	2015	1	1	20	2	3	1	5	2	3	3	3	2	1	3	1	4	3	3	2	2	2	2	4	5	4	3	5	4	3	5	4	4	4	3	3	3	4	2	4	4	2	2	6	6	6	6	2	1
324321010	2015	2	1	21	1	1	1	1	1	4	1	5	1	1	5	1	5	1	5	5	1	5	1	5	5	2	4	4	5	2	4	3	5	5	4	5	4	3	5	5	6	7	7	5	5	5	7	7	5
324321011	2015	1	1	20	1	1	1	1	1	5	1	5	2	1	5	1	5	2	5	5	1	5	1	5	5	4	1	5	5	3	3	5	5	5	5	4	4	4	3	3	6	6	6	6	6	5	6	6	3
324321012	2015	1	1	19	1	1	1	1	3	4	3	2	3	2	5	2	4	2	4	4	2	3	3	4	4	4	2	4	2	2	4	2	4	3	3	3	2	2	4	3	5	6	5	5	6	6	5	4	2
324412001	2016	2	1	20	1	1	1	1	1	5	2	2	2	2	5	2	4	2	4	4	1	4	1	5	5	5	2	5	5	3	3	4	4	4	4	3	3	3	4	2	6	6	6	6	6	7	6	6	1
324412002	2016	2	1	20	1	1	1	1	1	5	1	4	1	2	5	1	5	2	5	5	1	5	1	5	5	4	1	5	4	2	4	4	5	4	2	4	3	2	2	3	7	7	7	7	7	7	7	7	1
324412003	2016	2	1	19	2	2	1	4	2	2	2	3	3	4	4	3	2	3	3	3	2	2	4	4	2	2	3	4	3	3	3	4	4	4	4	4	3	1	4	2	5	5	5	6	6	5	5	6	3
324412004	2016	2	1	19	1	1	1	1	1	3	1	1	1	1	5	1	5	1	5	5	1	5	1	5	5	5	1	5	4	4	5	5	5	5	5	5	5	5	5	5	6	6	6	6	6	6	6	6	6
324412005	2016	2	1	19	1	1	1	1	1	5	5	5	1	2	5	2	5	1	5	5	1	5	1	5	5	5	3	5	5	1	3	1	5	3	5	5	1	1	5	3	5	4	6	4	5	4	4	5	1
324412006	2016	1	1	18	1	1	1	1	1	4	2	2	2	2	4	2	4	2	4	4	2	4	2	3	4	3	3	3	3	2	5	3	4	3	4	3	3	2	2	4	5	4	6	4	5	4	4	5	4
324412007	2016	1	1	18	1	1	1	1	1	5	1	5	3	1	5	3	5	1	5	5	1	5	1	5	1	5	5	5	5	1	5	5	5	5	2	5	2	2	5	2	7	7	7	7	7	7	7	7	7
324412008	2016	2	1	19	2	2	1	4	2	4	5	2	3	1	3	2	5	1	3	4	2	3	2	2	4	4	3	4	3	2	2	1	3	2	3	2	3	2	4	5	4	5	5	5	5	4	5	7	4
324412009	2016	2	1	18	1	1	1	1	2	2	2	3	2	2	5	2	4	2	4	5	2	5	2	5	5	2	2	5	3	2	5	2	4	3	3	3	3	2	3	4	6	6	6	6	6	6	6	6	2
324412010	2016	2	1	19	1	1	1	1	2	4	2	4	3	2	5	3	4	2	5	4	2	4	2	5	4	4	4	4	3	2	3	3	3	3	4	3	3	2	3	3	7	7	6	6	6	7	7	6	5
324412011	2016	2	1	18	1	1	1	1	1	4	1	1	2	1	5	2	5	5	5	5	1	5	1	5	5	5	2	5	4	3	4	4	4	4	4	4	4	4	3	4	6	6	6	5	6	5	6	6	3
324412012	2016	1	1	19	1	1	1	1	2	3	2	3	3	1	4	2	4	2	5	2	1	4	2	4	2	3	3	3	4	2	3	3	2	2	4	2	3	2	4	5	5	6	5	5	6	5	6	5	3
324412013	2016	1	1	20	1	1	1	1	2	2	2	2	2	2	5	2	5	2	5	3	3	3	3	3	3	3	3	3	4	3	3	3	3	3	3	3	3	3	3	3	3	3	4	5	4	4	4	5	6
324412014	2016	2	1	17	1	1	1	1	2	4	2	5	2	2	5	2	4	2	5	5	2	5	2	5	4	3	2	5	2	4	5	4	4	3	4	4	4	2	4	5	5	6	6	6	5	6	5	5	2
324412015	2016	1	1	18	1	1	1	1	1	3	1	3	1	1	5	2	5	1	5	5	1	5	1	5	5	5	1	5	5	4	5	4	3	3	5	3	5	4	3	5	7	6	7	7	7	7	5	7	1
324412016	2016	2	1	19	2	2	2	2	1	5	1	2	2	1	5	1	5	2	5	5	1	5	1	5	2	2	5	5	3	2	5	2	5	5	3	5	1	2	5	5	3	5	4	3	7	4	6	4	5
324412017	2016	2	1	18	1	1	1	1	1	4	2	2	2	1	5	1	5	2	5	5	1	5	1	5	5	5	1	5	5	4	4	5	5	5	5	4	4	4	4	4	7	7	7	7	7	7	7	7	1
324412018	2016	2	1	20	1	1	1	1	1	5	1	5	1	1	5	2	5	3	5	5	1	5	1	5	5	5	1	5	5	2	4	4	5	4	4	4	3	3	3	3	7	7	7	7	7	7	3	2	1
324412019	2016	2	1	19	1	1	1	1	1	5	1	5	1	1	5	2	5	3	5	5	1	5	1	5	5	5	1	5	5	2	4	4	5	4	4	4	3	3	3	3	7	7	7	7	7	7	3	2	1
324412020	2016	2	1	19	2	1	1	1	2	3	2	3	2	2	5	2	5	2	5	5	1	5	1	5	2	3	1	5	2	4	4	3	4	4	3	3	3	2	2	3	7	7	7	7	7	7	3	2	1
324412021	2016	2	1	18	1	1	1	1	1	5	1	3	1	1	5	2	5	3	5	5	1	5	1	5	4	4	3	5	4	2	3	4	5	5	3	4	1	2	4	4	7	7	7	7	7	7	3	2	1
324412022	2016	2	1	18	1	1	1	1	1	4	2	4	1	1	5	2	4	2	4	4	2	5	2	5	4	4	2	4	3	4	3	4	3	4	3	2	2	1	1	3	7	7	7	7	7	7	3	2	1
324412023	2016	2	1	19	1	1	1	1	2	1	5	3	2	2	3	5	2	2	4	2	3	4	3	2	3	3	3	3	2	3	3	4	4	4	4	1	3	2	2	5	3	5	5	3	6	6	6	6	2
324412024	2016	2	1	19	2	3	2	1	3	4	3	2	4	1	3	1	4	5	4	1	3	3	2	1	3	2	3	3	3	3	5	3	3	3	3	2	3	2	2	4	4	3	5	4	4	3	2	5	6
324412025	2016	1	1	18	1	1	1	1	1	4	1	2	2	2	5	3	4	1	4	3	1	5	1	3	5	5	1	4	5	1	5	2	5	5	2	4	1	2	4	4	5	5	6	6	6	5	5	3	2
324412026	2016	2	1	19	1	1	1	1	2	2	1	4	1	1	5	1	2	5	5	5	1	5	1	5	5	4	1	5	3	2	4	4	5	3	4	3	2	2	2	4	6	5	5	6	6	6	6	6	1
324412027	2016	1	1	18	1	1	1	1	1	5	1	1	1	1	5	1	5	1	5	5	1	5	1	5	5	1	1	5	5	4	5	3	5	3	1	1	3	1	5	5	7	7	7	7	7	1	7	1	1
324412028	2016	1	1	17	1	1	1	1	1	3	1	2	2	1	5	2	5	2	5	5	1	5	1	5	5	3	2	5	4	2	5	2	4	3	3	3	2	3	3	3	6	6	6	6	6	5	6	6	1
324412029	2016	1	1	19	1	1	1	1	1	4	1	4	2	1	5	1	5	1	5	5	1	5	1	3	2	3	1	5	5	3	5	5	4	2	4	3	3	1	5	4	5	6	5	5	6	5	6	5	5
324412030	2016	2	1	18	1	1	1	1	1	5	1	1	1	1	5	1	5	1	5	5	1	5	1	5	5	5	1	5	3	3	4	1	3	3	3	3	3	3	3	3	7	7	7	7	7	7	7	7	7
324412031	2016	2	1	18	1	1	1	1	2	4	2	4	2	2	5	2	4	3	4	4	2	4	2	4	4	4	3	4	3	3	3	3	3	2	3	3	3	2	2	3	7	1	1	7	7	7	1	1	1
324412032	2016	1	1	19	1	1	1	1	1	4	1	1	1	1	5	1	5	1	5	5	1	5	1	5	5	4	1	5	3	3	5	5	3	1	3	3	1	2	1	5	5	5	5	5	5	5	5	5	5
324412033	2016	2	1	18	2	1	2	4	2	4	2	4	2	2	5	2	4	2	4	4	2	4	2	4	3	4	2	4	3	4	4	4	4	4	4	3	4	2	3	4	5	6	6	6	6	6	6	6	3
324412034	2016	2	1	18	1	1	1	1	1	3	1	4	1	1	5	3	5	1	5	5	1	5	1	5	5	5	1	5	3	4	4	4	4	4	4	4	4	4	4	4	6	6	6	6	6	6	6	6	2
324412035	2016	2	1	19	1	1	1	1	2	1	5	3	2	2	5	2	5	3	5	5	1	5	1	5	5	5	1	5	3	3	4	4	4	4	4	2	3	1	1	1	3	4	5	5	5	5	5	5	5
324412036	2016	1	1	19	1	1	1	2	1	3	3	3	3	3	5	5	3	4	4	4	1	3	1	3	3	3	1	3	5	2	3	3	3	3	3	2	2	3	2	5	5	5	5	6	6	5	4	4	5
324412037	2016	2	1	18	1	1	1	4	2	4	2	2	2	2	4	2	4	2	4	4	2	4	2	4	2	2	2	4	3	4	3	3	3	2	3	2	2	2	2	3	5	5	5	5	5	5	5	5	5
324412038	2016	1	1	18	1	1	1	1	1	5	1	5	1	1	5	5	5	1	5	5	1	5	1	5	5	5	1	5	5	5	5	5	5	5	5	5	5	5	5	5	7	7	1	7	7	7	1	1	1
324412039	2016	1	1	19	2	2	1	2	2	4	2	4	3	2	4	2	4	4	4	4	1	5	1	4	4	1	1	5	5	3	4	5	3	5	5	3	3	4	5	5	4	5	7	4	7	1	7	7	1
324412040	2016	2	1	18	1	1	1	5	1	5	1	5	1	1	5	1	4	1	5	5	1	5	1	5	5	5	1	5	2	5	4	5	5	5	5	5	5	2	2	5	6	6	6	4	6	5	6	6	3
324412041	2016	2	1	19	1	1	1	1	1	3	1	4	1	1	5	1	5	1	5	5	1	5	1	5	5	5	1	5	4	4	4	5	4	4	5	3	5	3	5	5	4	7	7	4	5	4	6	6	2
324412042	2016	2	1	18	1	1	1	1	2	4	2	3	2	1	5	2	5	2	5	3	2	5	2	4	2	3	2	4	3	4	4	5	5	3	5	3	5	5	3	3	6	6	6	4	6	5	6	6	3
324412043	2016	2	1	19	1	1	1	1	2	4	2	3	2	1	5	2	5	2	5	3	1	2	5	4	2	3	2	4	5	2	3	4	5	5	3	3	2	2	5	2	6	6	6	4	6	5	6	6	3
324412044	2016	1	1	19	2	2	1	1	2	4	3	2	2	2	4	2	4	2	4	3	2	4	2	4	4	3	2	4	4	4	4	2	3	4	3	3	4	3	3	5	5	5	5	5	6	6	6	6	6
324412045	2016	1	1	19	1	1	1	1	1	5	1	3	2	3	5	2	5	1	5	5	1	5	1	5	5	4	2	5	5	1	3	1	5	5	3	5	1	2	5	2	7	7	7	7	7	7	7	7	1
324412046	2016	2	1	18	2	1	1	1	3	4	2	4	3	2	5	3	4	4	4	3	3	5	3	4	4	3	3	4	2	1	2	3	2	2	3	1	2	2	2	3	3	4	4	3	5	3	4	3	5
324412047	2016	2	1	19	1	1	1	4	1	4	2	4	2	1	5	2	5	5	5	5	2	5	1	5	1	5	2	5	3	1	4	3	2	2	2	2	3	2	1	4	6	6	6	6	6	5	5	5	1
324412048	2016	2	1	19	2	3	1	1	1	3	1	2	2	2	5	3	5	1	5	5	1	5	1	5	5	3	1	5	2	4	5	4	3	4	4	2	4	2	3	4	5	4	4	6	6	6	5	6	1
324412049	2016	2	1	19	2	3	3	5	3	3	2	3	2	2	2	2	2	3	2	4	4	3	3	3	2	4	2	3	3	2	4	2	2	2	3	3	3	4	4	3	4	5	5	5	6	6	5	6	4
324412050	2016	2	1	19	1	1	1	1	1	5	1	4	1	1	5	2	5	4	5	5	1	5	1	5	5	5	1	5	4	2	3	3	4	3	4	4	2	2	1	3	7	7	7	7	7	6	7	5	1
324412051	2016	2	1	19	3	1	1	1	1	1	5	3	5	1	5	2	5	1	5	3	1	5	1	3	5	5	1	5	4	5	5	3	3	3	3	2	5	1	2	5	3	7	7	3	4	2	5	4	3
324412052	2016	2	1	19	2	1	1	4	1	5	1	5	2	1	5	1	5	2	5	5	1	4	1	5	2	2	2	5	5	4	4	4	5	4	4	4	4	4	5	4	7	6	6	7	7	7	7	7	2
324412053	2016	2	1	19	1	1	1	1	2	4	1	4	2	1	5	2	4	2	4	4	2	4	2	4	4	4	4	4	3	3	3	3	3	3	3	3	3	3	3	3	6	6	6	6	6	6	6	6	6
324412054	2016	1	1	19	1	1	1	1	3	4	2	3	2	2	4	2	4	3	3	4	2	3	4	4	3	3	3	4	3	2	4	3	2	2	3	2	2	3	3	4	6	6	6	4	5	5	6	7	4
324421001	2015	1	1	19	2	2	1	1	1	2	2	2	3	1	5	2	5	1	5	5	2	5	1	5	5	3	5	5	3	3	2	3	5	5	4	4	3	2	5	5	6	7	7	6	7	5	6	6	7
324421002	2015	1	1	21	1	1	1	1	1	5	1	1	3	1	5	1	5	1	5	5	1	5	1	5	5	5	1	5	5	5	5	5	3	5	5	3	5	2	5	5	7	7	7	7	7	5	7	7	1
324421003	2015	1	3	19	1	1	1	1	1	5	1	3	4	2	5	1	5	3	5	5	1	4	1	5	5	5	3	5	4	1	4	2	4	2	2	3	1	1	4	2	6	5	4	5	4	3	4	2	7
324421004	2015	1	1	20	1	1	1	1	3	3	3	4	3	2	3	3	2	3	2	3	2	3	2	3	1	2	3	2	4	4	3	4	5	4	3	4	5	4	3	4	3	3	2	3	2	4	3	7	5
324421005	2015	1	1	19	1	1	1	1	1	4	1	3	2	1	5	1	5	1	5	5	1	5	1	5	3	3	2	5	5	3	3	4	3	3	4	3	3	3	3	4	6	6	6	6	6	6	6	6	6
324421006	2015	1	1	19	1	1	1	1	1	5	1	2	1	1	5	2	5	5	5	5	1	5	1	5	5	4	2	5	4	1	4	4	4	5	5	2	2	2	3	4	6	5	4	5	5	4	5	5	2
324421007	2015	1	1	19	1	1	1	1	1	3	2	5	4	1	5	3	5	4	5	5	1	5	1	5	5	5	1	5	4	2	5	3	3	3	3	3	3	4	5	4	7	7	7	7	7	7	7	7	1
324421008	2015	1	1	20	2	1	1	1	1	3	3	4	2	2	5	1	5	1	5	5	1	5	1	5	2	3	1	5	4	2	4	4	4	5	5	3	2	2	4	4	6	6	6	4	7	7	3	7	3
324421009	2015	1	1	21	2	1	1	1	3	3	4	2	4	1	3	1	4	3	4	2	2	4	4	4	3	4	3	3	4	2	4	3	2	4	4	2	2	3	2	2	2	5	3	3	3	2	3	3	3
324421010	2015	1	1	19	1	1	1	2	2	4	2	2	4	2	4	2	4	2	4	4	2	4	2	3	2	3	2	4	4	3	4	3	4	3	4	4	3	3	4	3	5	6	6	5	7	5	6	5	2
324421011	2015	1	1	19	1	1	1	1	1	1	1	1	1	1	1	1	1	1	1	1	1	1	1	1	1	1	1	1	5	5	5	5	5	5	5	5	5	5	5	5	7	7	7	7	7	7	7	7	7
324421012	2015	1	3	19	1	1	1	1	3	3	2	2	3	2	3	2	4	3	4	3	2	4	3	4	4	4	2	4	4	3	4	4	4	4	4	3	3	2	3	4	3	4	3	4	5	5	5	4	3
324421013	2015	1	1	20	2	2	1	2	3	4	2	2	4	2	3	3	5	4	4	5	1	4	3	4	4	3	3	1	4	2	2	2	1	1	4	1	1	1	2	2	4	6	1	1	7	2	2	1	1
324421014	2015	1	1	20	1	1	1	7	2	1	2	1	3	1	2	1	3	2	4	4	2	4	2	4	3	2	1	2	2	2	4	3	2	4	3	3	2	4	3	5	5	5	5	5	5	5	5	5	1
[truncated: 75 more rows]
[truncated: 83 more columns]

## Sheet: Variable
Name	Label	Value
NUMBER	serial number
GRADE	grade	{2013, seniors}...
GENDER	gender	{1, Male}...
ETHNICITY	ethnicity	{1, Han}...
AGE	age
SBQ_1	SBQ1
SBQ_2	SBQ2
SBQ_3	SBQ3
SBQ_4	SBQ4
BHS_1	BHS1 I look forward to the future with hope and enthusiasm.	{1, strongly agree}...
BHS_2	BHS2 I might as well give up because I can't make things better for myself.	{1, strongly agree}...
BHS_3	BHS3 When things are going badly, I am helped by knowing they can't stay that way forever.	{1, strongly agree}...
BHS_4	BHS4 I can't imagine what my life would be like in 10 years.	{1, strongly agree}...
BHS_5	BHS5 I have enough time to accomplish the things I most want to do.	{1, strongly agree}...
BHS_6	BHS6 In the future, I expect to succeed in what concerns me most.	{1, strongly agree}...
BHS_7	BHS7 My future seems dark to me.	{1, strongly agree}...
BHS_8	BHS8 I expect to get more of the good things in life than the average person.	{1, strongly agree}...
BHS_9	BHS9 I just don't get the breaks, and there's no reason to believe I will in the future.	{1, strongly agree}...
BHS_10	BHS10 My past experiences have prepared me well for my future.	{1, strongly agree}...
BHS_11	BHS11 All I can see ahead of me is unpleasantness rather than pleasantness.	{1, strongly agree}...
BHS_12	BHS12 I don't expect to get what I really want.	{1, strongly agree}...
BHS_13	BHS13 When I look ahead to the future, I expect I will be happier than I am now.	{1, strongly agree}...
BHS_14	BHS14 Things just won't work out the way I want them to.	{1, strongly agree}...
BHS_15	BHS15 I have great faith in the future.	{1, strongly agree}...
BHS_16	BHS16 I never get what I want so it's foolish to want anything.	{1, strongly agree}...
BHS_17	BHS17 It is very unlikely that I will get any real satisfaction in the future.	{1, strongly agree}...
BHS_18	BHS18 The future seems vague and uncertain to me	{1, strongly agree}...
BHS_19	BHS19 I can look forward to more good times than bad times	{1, strongly agree}...
BHS_20	BHS20 There's no use in really trying to get something I want because I probably won't get it	{1, strongly agree}...
OTH_1	OTH1 My life serves a higher purpose.	{1, very much unlike me}...
OTH_2	OTH2 Life is too short to postpone the pleasures it can provide.	{1, very much unlike me}...
OTH_3	OTH3 In choosing what to do, I always take into account whether it will benefit other people.	{1, very much unlike me}...
OTH_4	OTH4 I go out of my way to feel euphoric.	{1, very much unlike me}...
OTH_5	OTH5 I have a responsibility to make the world a better place.	{1, very much unlike me}...
OTH_6	OTH6 My life has a lasting meaning.	{1, very much unlike me}...
OTH_7	OTH7 In choosing what to do, I always take into account whether it will be pleasurable.	{1, very much unlike me}...
OTH_8	OTH8 What I do matters to society.	{1, very much unlike me}...
OTH_9	OTH9 I agree with this statement: ‘‘Life is short – eat dessert first.’’	{1, very much unlike me}...
OTH_10	OTH10 I love to do things that excite my senses.	{1, very much unlike me}...
OTH_11	OTH11 I have spent a lot of time thinking about what life means and how I fit into its big picture.	{1, very much unlike me}...
OTH_12	OTH12 For me, the good life is the pleasurable life.	{1, very much unlike me}...
MLQ_1	MLQ1 I understand my life’s meaning.	{1, Absolutely Untrue}...
MLQ_2	MLQ2 I am looking for something that makes my life feel meaningful.	{1, Absolutely Untru}...
MLQ_3	MLQ3 I am always looking to find my life’s purpose.	{1, Absolutely Untru}...
MLQ_4	MLQ4 My life has a clear sense of purpose.	{1, Absolutely Untru}...
MLQ_5	MLQ5 I have a good sense of what makes my life meaningful.	{1, Absolutely Untru}...
MLQ_6	MLQ6 I have discovered a satisfying life purpose.	{1, Absolutely Untru}...
MLQ_7	MLQ7 I am always searching for something that makes my life feel significant.	{1, Absolutely Untru}...
MLQ_8	MLQ8 I am seeking a purpose or mission for my life.	{1, Absolutely Untru}...
MLQ_9	MLQ9 My life has no clear purpose.	{1, Absolutely Untru}...
MLQ_10	MLQ10 I am searching for meaning in my life.	{1, Absolutely Untru}...
DASS_1	DASS1 I found it hard to wind down.	{0, Did not apply to me at all}...
DASS_2	DASS2 I was aware of dryness of my mouth.	{0, Did not apply to me at all}...
DASS_3	DASS3 I couldn't seem to experience any positive feeling at all.	{0, Did not apply to me at all}...
DASS_4	DASS4 I experienced breathing difficulty.	{0, Did not apply to me at all}...
DASS_5	DASS5 I found it difficult to work up the initiative to do things.	{0, Did not apply to me at all}...
DASS_6	DASS6 I tended to over-react to situations.	{0, Did not apply to me at all}...
DASS_7	DASS7 I experienced trembling.	{0, Did not apply to me at all}...
DASS_8	DASS8 I felt that I was using a lot of nervous energy.	{0, Did not apply to me at all}...
DASS_9	DASS9 I was worried about situations in which I might panic and make a fool of myself.	{0, Did not apply to me at all}...
DASS_10	DASS10 I felt that I had nothing to look forward to.	{0, Did not apply to me at all}...
DASS_11	DASS11 I found myself getting agitated.	{0, Did not apply to me at all}...
DASS_12	DASS12 I found it difficult to relax.	{0, Did not apply to me at all}...
DASS_13	DASS13 I felt down-hearted and blue.	{0, Did not apply to me at all}...
DASS_14	DASS14 I was intolerant of anything that kept me from getting on with what I was doing.	{0, Did not apply to me at all}...
DASS_15	DASS15 I felt I was close to panic.	{0, Did not apply to me at all}...
DASS_16	DASS16 I was unable to become enthusiastic about anything.	{0, Did not apply to me at all}...
DASS_17	DASS17 I felt I wasn't worth much as a person.	{0, Did not apply to me at all}...
DASS_18	DASS18 I felt that I was rather touchy.	{0, Did not apply to me at all}...
DASS_19	DASS19 I was aware of the action of my heart in the absence of physical exertion.	{0, Did not apply to me at all}...
DASS_20	DASS20 I felt scared without any good reason.	{0, Did not apply to me at all}...
DASS_21	DASS21 I felt that life was meaningless.	{0, Did not apply to me at all}...
BCS_1	BCS1 I've been turning to work or other activities to take my mind off things.	{1, I haven't been doing this at all}...
BCS_2	BCS2 I've been concentrating my efforts on doing something about the situation I'm in.	{1, I haven't been doing this at all}...
BCS_3	BCS3 I've been saying to myself "this isn't real.".	{1, I haven't been doing this at all}...
BCS_4	BCS4 I've been using alcohol or other drugs to make myself feel better.	{1, I haven't been doing this at all}...
BCS_5	BCS5 I've been getting emotional support from others.	{1, I haven't been doing this at all}...
BCS_6	BCS6 I've been giving up trying to deal with it.	{1, I haven't been doing this at all}...
BCS_7	BCS7 I've been taking action to try to make the situation better.	{1, I haven't been doing this at all}...
BCS_8	BCS8 I've been refusing to believe that it has happened.	{1, I haven't been doing this at all}...
BCS_9	BCS9 I've been saying things to let my unpleasant feelings escape.	{1, I haven't been doing this at all}...
BCS_10	BCS10 I’ve been getting help and advice from other people.	{1, I haven't been doing this at all}...
BCS_11	BCS11 I've been using alcohol or other drugs to help me get through it.	{1, I haven't been doing this at all}...
BCS_12	BCS12 I've been trying to see it in a different light, to make it seem more positive.	{1, I haven't been doing this at all}...
BCS_13	BCS13 I’ve been criticizing myself.	{1, I haven't been doing this at all}...
BCS_14	BCS14 I've been trying to come up with a strategy about what to do.	{1, I haven't been doing this at all}...
BCS_15	BCS15 I've been getting comfort and understanding from someone.	{1, I haven't been doing this at all}...
BCS_16	BCS16 I've been giving up the attempt to cope.	{1, I haven't been doing this at all}...
BCS_17	BCS17 I've been looking for something good in what is happening.	{1, I haven't been doing this at all}...
BCS_18	BCS18 I've been making jokes about it.	{1, I haven't been doing this at all}...
BCS_19	BCS19 I've been doing something to think about it less.	{1, I haven't been doing this at all}...
BCS_20	BCS20 I've been accepting the reality of the fact that it has happened.	{1, I haven't been doing this at all}...
BCS_21	BCS21 I've been expressing my negative feelings.	{1, I haven't been doing this at all}...
BCS_22	BCS22 I've been trying to find comfort in my religion or spiritual beliefs.	{1, I haven't been doing this at all}...
BCS_23	BCS23 I’ve been trying to get advice or help from other people about what to do.	{1, I haven't been doing this at all}...
BCS_24	BCS24 I've been learning to live with it.	{1, I haven't been doing this at all}...
BCS_25	BCS25 I've been thinking hard about what steps to take.	{1, I haven't been doing this at all}...
BCS_26	BCS26 I’ve been blaming myself for things that happened.	{1, I haven't been doing this at all}...
BCS_27	BCS27 I've been praying or meditating.	{1, I haven't been doing this at all}...
BCS_28	BCS28 I've been making fun of the situation.	{1, I haven't been doing this at all}...
SBQ_4r	SBQ4 recoded
SBQ_sum	SBQ composite score
BHS_2r	BHS2 recoded
BHS_4r	BHS4 recoded
BHS_7r	BHS7 recoded
BHS_9r	BHS9 recoded
BHS_11r	BHS11 recoded
BHS_12r	BHS12 recoded
BHS_14r	BHS14 recoded
BHS_16r	BHS16 recoded
BHS_17r	BHS17 recoded
BHS_18r	BHS18 recoded
BHS_20r	BHS20 recoded
BHS_sum	BHS composite score
OTH_LM_sum	OTH life of meaning composite score
OTH_LP_sum	OTH life of pleasure composite score
MLQ_9r	MLQ9 recoded
MLQ_P_sum	MLQ presence of meaning composite score
MLQ_S_sum	MLQ search for meaning composite score
Depression_sum	DASS Depression composite score
Stress_sum	DASS Stress composite score
Anxiety_sum	DASS Anxiety composite score
BCS_PS_sum	BCS problem-solving composite score
BCS_A_sum	BCS accommodation composite score
BCS_SS_sum	BCS support-seeking composite score
BCS_BD_sum	BCS behavioral disengagement composite score
BCS_D_sum	BCS denial composite score
BCS_SD_sum	BCS self-distraction composite score
BCS_SB_sum	BCS self-blame composite score
BCS_H_sum	BCS humor composite score
BCS_V_sum	BCS venting composite score
BCS_SU_sum	BCS substance use composite score
BCS_R_sum	BCS religion composite score
